# Supplementary material for: HSFA2 Functions in the Physiological Adaptation of Undifferentiated Plant Cells to Spaceflight
Source: Int J Mol Sci. 2019 Jan 17;20(2):390. doi: 10.3390/ijms20020390 (PMC6359015; doi:10.3390/ijms20020390)
Supplement: Supplementary file 1 [file ijms-20-00390-s001.zip]

Archive with 7 entries (6 files):
- ijms-402100-supplementary-XML/
- ijms-402100-supplementary-XML/File S1 GO 78 FWtGWt.xlsx
- ijms-402100-supplementary-XML/File S2 GO 221 FHsfGHsf.xlsx
- ijms-402100-supplementary-XML/File S3 GO 349 GHsfGWt.xlsx
- ijms-402100-supplementary-XML/File S4 GO 220 FHsfFWt.xlsx
- ijms-402100-supplementary-XML/File S5 Gene lists Figure 4.xlsx
- ijms-402100-supplementary-XML/ijms-402100-supplementary Figures S1-S4.pdf
