# Supplementary material for: HSFA2 Functions in the Physiological Adaptation of Undifferentiated Plant Cells to Spaceflight
Source: Int J Mol Sci. 2019 Jan 17;20(2):390. doi: 10.3390/ijms20020390 (PMC6359015; doi:10.3390/ijms20020390)
Supplement: Supplementary file 1 [file ijms-20-00390-s001.zip › ijms-402100-supplementary-XML/File S1 GO 78 FWtGWt.xlsx]

## Sheet: FWtGWt
#	ProbeID	TranscriptID	lgFC FWt : GWt	pValue FWt : GWt	Gene Symbol	Description
1	257682_at	At3g13240	3.55024	0.00109337	---	hypothetical protein predicted by genemark.hmm
2	249482_at	At5g38980	3.29885	0.00677348	---	putative protein ;supported by full-length cDNA: Ceres:115913.
3	246816_at	At5g27230	3.22922	9.56258e-06	---	putative protein
4	257064_at	At3g18260	3.10617	0.000759117	---	hypothetical protein predicted by genemark.hmm;supported by full-length cDNA: Ceres:33183.
5	262276_at	At1g68700	2.99694	0.00388423	---	hypothetical protein predicted by genemark.hmm
6	249647_at	At5g37040	2.86233	0.00584766	---	putative protein hypothetical proteins - Arabidopsis thaliana
7	259970_at	At1g76570	2.80509	0.00286121	---	putative chlorophyll A-B binding protein similar to chlorophyll A-B binding protein GB:P12470 [Nicotiana plumbaginifolia]; contains Pfam profile: PF00504 Chlorophyll A-B binding proteins
8	260265_at	At1g68510	2.70548	0.00877654	LBD42	hypothetical protein similar to hypothetical protein GB:AAD10658 [Arabidopsis thaliana]
9	247704_at	At5g59515	2.70108	0.00399372	RTFL5	Expressed protein ; supported by full-length cDNA: Ceres: 157709.
10	251262_at	At3g62080	2.60978	0.00199259	---	hypothetical protein ; supported by cDNA: gi_14334435_gb_AY034909.1_
11	262826_at	At1g13080	2.58415	5.45617e-05	CYP71B2	putative cytochrome P450 monooxygenase identical to gb|D78605 cytochrome P450 monooxygenase from Arabidopsis thaliana and is a member of the PF|00067 Cytochrome P450 family. ESTs gb|Z18072, gb|Z35218 and gb|T43466 come from this gene; supported by cDNA: gi_3164139_dbj_D78605.1_D78605
12	252739_at	At3g43250	2.56662	0.00726645	---	putative protein mRNA, Homo sapiens, EMBL:AF091080
13	263219_at	At1g30600	2.54757	0.00131762	---	putative serine proteinase Strong similarity to gb|U80583 proteinase TMP from Lycopersicon esculentum and is a member of the PF|00082 subtilase family
14	248510_at	At5g50315	2.54302	0.00456076	---	Expressed protein ; supported by full-length cDNA: Ceres: 19567.
15	261452_s_at	At1g21020	2.53485	0.00138351	---	hypothetical protein predicted by genemark.hmm
16	260156_at	At1g52880	2.4881	0.00956233	NAM	NAM-like protein similar to NAM (no apical meristem) GB:CAA63101 from [Petunia x hybrida];supported by full-length cDNA: Ceres:21243.
17	262102_at	At1g02980	2.45252	0.00735031	CUL2	hypothetical protein contains similarity to cullin-4A GI:3599676 from [Homo sapiens]
18	253636_at	At4g30500	2.45008	0.00902552	---	putative protein predicted protein, Arabidopsis thaliana;supported by full-length cDNA: Ceres:154912.
19	255383_at	At4g03570	2.40338	9.63287e-05	---	hypothetical protein
20	248708_at	At5g48560	2.39906	0.00824998	---	putative protein contains similarity to unknown protein (gb AAF02164.1)
21	251068_at	At5g01920	2.37509	0.00333635	STN8	putative protein several protein kinases - different species
22	257504_at	At1g52250	2.28736	0.00814746	ROPGEF11	dynein light chain, putative similar to dynein light chain 1, cytoplasmic SP:Q15701 [Homo sapiens]
23	258672_at	At3g08570	2.27323	0.00359524	---	hypothetical protein
24	247333_at	At5g63600	2.25729	0.00518455	FLS5	1-aminocyclopropane-1-carboxylic acid oxidase-like protein
25	255481_at	At4g02460	2.24256	0.00602505	PMS1	T14P8.6 ; supported by cDNA: gi_15617224_gb_AY047228.1_
26	266591_at	At2g46225	2.23018	0.00835124	ABIL1	expressed protein supported by cDNA: Ceres:13319
27	247415_at	At5g63060	2.20528	0.00718236	---	unknown protein
28*	256609_at	At3g30843	2.10914	0.00121552	---	hypothetical protein predicted by genemark.hmm
29	258943_at	At3g10400	1.99642	0.00817944	---	hypothetical protein predicted by genefinder, Pfam HMM hit: RNA recognition motif. (aka RRM, RBD, or RNP domain), zinc finger: CCHC class
30	264698_at	At1g70200	1.95585	0.00504799	---	unknown protein
31	255175_at	At4g07960	1.92667	0.00391764	ATCSLC12	putative glucosyltransferase ;supported by full-length cDNA: Ceres:3126.
32	262786_at	At1g10740	1.89923	0.00215177	---	putative lipase similar to gb|X02844 lipase precursor from Staphylococcus hyicus. ESTs gb|AI239406 and gb|T76725 come from this gene
33*	248008_at	At5g56270	1.8965	0.00847098	WRKY2	transcription factor NtWRKY4-like ; supported by cDNA: gi_15991723_gb_AF418308.1_AF418308
34	248770_at	At5g47740	1.73373	0.00866382	---	unknown protein
35	264489_at	At1g27370	1.69296	0.00996977	---	putative squamosa-promoter binding protein 2 similar to GB:CAB56577
36	261071_at	At1g07380	1.52066	0.00701448	---	unknown protein
37	254316_at	At4g22500	1.51238	0.00669991	---	putative protein glycine-rich cell wall protein precursor, Arabidopsis thaliana, PIR1:KNMU
38	267197_at	At2g30960	1.41532	0.0039302	---	hypothetical protein predicted by genscan
39	267392_at	At2g44490	1.37377	0.00397871	PEN2	putative beta-glucosidase
40	247441_at	At5g62710	1.36123	0.00234739	---	receptor - like protein kinase - like protein serine threonine kinase RLK1, Sorghum bicolor, EMBL:SBRLK1
41	248987_at	At5g45180	1.27119	0.00272606	---	dimethylaniline monooxygenase (N-oxide-forming)-like protein
42	264299_s_at	At1g78860	1.26463	1.5708e-06	---	hypothetical protein predicted by genemark.hmm
43	259757_at	At1g77510	1.22012	0.0038449	ATPDIL1-2	putative thioredoxin similar to protein disulfide isomerase precursor GB:P29828 [Medicago sativa]; Pfam HMM hit: Thioredoxins
44	250807_at	At5g05130	1.14768	0.007035	---	helicase-like transcription factor-like protein
45*	258679_at	At3g08590	1.14549	0.00157471	---	putative 2,3-bisphosphoglycerate-independent phosphoglycerate mutase similar to 2,3-bisphosphoglycerate-independent phosphoglycerate mutase GB:Q42908 [Mesembryanthemum crystallinum];supported by full-length cDNA: Ceres:125616.
46	264042_at	At2g03760	1.06832	0.000445159	ST	putative steroid sulfotransferase ; supported by cDNA: gi_599639_emb_Z46823.1_ATTS4391
47	246251_at	At4g37220	-1.10268	0.00738581	---	cold acclimation protein homolog
48	252234_at	At3g49780	-1.17169	0.00117177	ATPSK4	putative protein ; supported by full-length cDNA: Ceres: 40302.
49	262135_at	At1g78080	-1.18369	0.00800337	RAP2.4	AP2 domain containing protein, putative similar to AP2 domain containing protein GI:2281633 from [Arabidopsis thaliana]; supported by cDNA: gi_13877778_gb_AF370152.1_AF370152
50	246199_at	At4g36530	-1.23769	0.0088399	---	putative protein ;supported by full-length cDNA: Ceres:36845.
51	267359_at	At2g40020	-1.33204	0.00201314	---	hypothetical protein predicted by genefinder;supported by full-length cDNA: Ceres:32440.
52	266440_at	At2g43240	-1.33942	0.00505921	---	unknown protein
53	261220_at	At1g19970	-1.37947	0.00303771	---	ER lumen protein-retaining receptor similar to SP:O44017 from [Entamoeba histolytica]
54	262975_at	At1g75540	-1.43296	0.00688333	STH2	zinc finger protein, putative similar to zinc finger protein GB:BAA33202 GI:3618312 from [Oryza sativa]
55	246010_at	At5g08440	-1.4498	0.00449778	---	putative protein predicted proteins, Arabidopsis thaliana; supported by cDNA: gi_13877640_gb_AF370521.1_AF370521
56	267544_at	At2g32720	-1.5053	0.00502518	CB5-B	putative cytochrome b5
57	261162_at	At1g34440	-1.61696	0.00221442	---	hypothetical protein predicted by genscan+
58	247971_at	At5g56730	-1.65572	0.00393752	---	zinc protease PQQL-like protein
59	246247_at	At4g36640	-1.83462	0.00692376	---	putative protein
60	263911_at	At2g36560	-1.84934	0.00631618	---	hypothetical protein predicted by genefinder
61	257045_at	At3g19730	-2.02187	0.00623464	ARC5	dynamin-like protein similar to phragmoplastin GB:CAB56619 from [Nicotiana tabacum]
62	260132_s_at	At1g66640	-2.03706	0.00808988	---	hypothetical protein
63	249037_at	At5g44130	-2.05342	0.00685891	FLA13	putative protein contains similarity to surface protein; supported by cDNA: gi_16648846_gb_AY058201.1_
64	251383_at	At3g60740	-2.21529	0.00329673	TTN1	beta-tubulin cofactor - like protein beta-tubulin folding cofactor D, Homo sapiens, EMBL:HSA6417
65	259214_at	At3g09085	-2.23809	0.00245744	---	Expressed protein ; supported by full-length cDNA: Ceres: 20097.
66	267091_at	At2g38185	-2.32739	0.00470151	---	Expressed protein ; supported by full-length cDNA: Ceres: 25934.
67	264136_at	At1g78980	-2.35671	0.000496906	SRF5	leucine-rich repeat transmembrane protein kinase, putative similar to leucine-rich repeat transmembrane protein kinase 2 GI:3360291 from [Zea mays]
68	261234_x_at	At1g32830	-2.41605	0.00909011	---	hypothetical protein predicted by genemark.hmm
69	266802_at	At2g22900	-2.42272	0.00192908	---	Expressed protein ; supported by cDNA: gi_14334701_gb_AY035024.1_
70	255385_at	At4g03610	-2.64624	0.00539164	---	putative hydrolase
71	249968_at	At5g19070	-2.64762	0.0037997	---	putative protein predicted proteins, Arabidopsis thaliana
72	263964_at	At2g12880	-2.66537	0.00380198	---	putative CCHC-type zinc finger protein contains a CCHC type zinc-finger domain (QDOC50158); related to retroviral gag proteins
73	261292_at	At1g36940	-2.67401	0.00740087	---	hypothetical protein predicted by genemark.hmm
74	266634_at	At2g35530	-2.69287	0.00430306	---	putative G-box binding bZIP transcription factor
75	263111_s_at	At1g65190	-2.8304	0.00582488	---	hypothetical protein contains similarity to serine threonine kinase GI:166813 from [Arabidopsis thaliana]; supported by cDNA: gi_14334553_gb_AY035181.1_
76	254416_at	At4g21380	-2.92748	0.00589701	ARK3	receptor-like serine/threonine protein kinase ARK3
77	249622_at	At5g37550	-3.32946	0.00128619	---	putative protein
78	250582_at	At5g07580	-3.33409	0.000811663	---	transcription factor-like protein ethylene responsive element binding factor 5 - Arabidopsis thaliana, EMBL:AB008107; supported by cDNA: gi_15529283_gb_AY052266.1_
