# Supplementary material for: HSFA2 Functions in the Physiological Adaptation of Undifferentiated Plant Cells to Spaceflight
Source: Int J Mol Sci. 2019 Jan 17;20(2):390. doi: 10.3390/ijms20020390 (PMC6359015; doi:10.3390/ijms20020390)
Supplement: Supplementary file 1 [file ijms-20-00390-s001.zip › ijms-402100-supplementary-XML/File S2 GO 221 FHsfGHsf.xlsx]

## Sheet: FHsf GHsf
#	ProbeID	TranscriptID	lgFC FHsf : GHsf	pValue FHsf : GHsf	Gene Symbol	Description
1	248700_at	At5g48400	4.05581	0.00376122	ATGLR1.2	ligand-gated ion channel protein-like; glutamate receptor-like
2	263200_at	At1g05600	3.87375	2.68526e-05	---	hypothetical protein predicted by genscan
3	253331_at	At4g33490	3.5509	0.000522577	---	nucellin -like protein nucellin - Hordeum vulgare,PIR:G2290202;supported by full-length cDNA: Ceres:24738.
4	262281_at	At1g68570	3.44627	0.00364602	---	peptide transporter, putative similar to PEPTIDE TRANSPORTER PTR2-B GB:P46032 GI:1172704 from [Arabidopsis thaliana]
5	262271_x_at	At1g42360	3.38513	0.009133	---	hypothetical protein predicted by genemark.hmm
6	247623_at	At5g60320	3.35409	0.00243767	---	receptor-like protein kinase receptor-like protein kinase, Arabidopsis thaliana, PIR:T47473
7	252429_at	At3g47500	3.2914	8.44649e-05	CDF3	H-protein promoter binding factor-2a ;supported by full-length cDNA: Ceres:113639.
8	253305_at	At4g33666	3.25995	0.00569612	---	Expressed protein ; supported by full-length cDNA: Ceres: 38416.
9	265179_at	At1g23650	3.17485	0.000486009	---	unknown protein predicted by genemark.hmm
10	253513_at	At4g31760	3.16953	0.00218724	---	peroxidase - like protein peroxidase, Spinacia oleracea, PID:g1781338
11	254604_at	At4g19070	3.16223	0.00555882	---	cadmium-induced protein
12	262223_at	At1g74680	3.14882	0.000159397	---	hypothetical protein predicted by genemark.hmm; supported by cDNA: gi_16209708_gb_AY057616.1_
13	263867_at	At2g36830	3.08579	9.39793e-05	GAMMA-TIP	putative aquaporin (tonoplast intrinsic protein gamma) ;supported by full-length cDNA: Ceres:36633.
14	262494_at	At1g21810	3.04997	0.00456986	---	myosin-like protein similar to myosin heavy chain GB:AAD33718 GI:4928755 from (Amoeba proteus)
15	259795_at	At1g64290	3.03751	0.00172792	---	hypothetical protein predicted by genemark.hmm
16	245097_at	At2g40935	2.87812	0.000125154	---	Expressed protein ; supported by full-length cDNA: Ceres: 1297.
17	257734_at	At3g18370	2.85419	0.00961702	ATSYTF	unknown protein contains Pfam profile: PF00168 C2 domain; supported by cDNA: gi_15983786_gb_AY056799.1_
18	256740_at	At3g29330	2.83865	0.00154258	---	hypothetical protein predicted by genemark.hmm
19	248542_at	At5g50190	2.77194	0.00670557	AT5G50190	putative protein similar to unknown protein (pir||T08985)
20	261633_at	At1g49930	2.73775	0.00302829	---	hypothetical protein predicted by genemark.hmm
21	244936_at	ndhA	2.72819	0.000557752	---	NADH dehydrogenase ND1
22	263974_at	At2g42720	2.72018	0.00896923	---	hypothetical protein predicted by grail
23	252701_at	At3g43700	2.68831	0.00302433	ATBPM6	hypothetical protein SPOP protein, Homo sapiens, EMBL:HSJ000644
24	253178_at	At4g35170	2.6017	0.00688643	---	putative protein predicted protein, Arabidopsis thaliana
25	262394_at	At1g49510	2.55435	0.00243104	emb1273	unknown protein
26	266907_at	At2g34550	2.51083	0.00173344	ATGA2OX3	Expressed protein ; supported by full-length cDNA: Ceres: 2187.
27	255454_at	At4g02910	2.49218	0.00892569	---	hypothetical protein
28	260741_at	At1g15045	2.47228	0.00462093	---	hypothetical protein contains Pfam profile: PF00117 Glutamine amidotransferase class-I
29	249862_at	At5g22920	2.47042	0.00658631	---	PGPD14 protein ;supported by full-length cDNA: Ceres:41666.
30	255531_at	At4g02160	2.44391	0.00183799	---	hypothetical protein similar to orf on MAC9, GenBank accession number AB010069
31	245219_at	At1g59124	2.39226	0.00750573	---	viral resistance protein, putative similar to viral resistance protein GI:7110565 from [Arabidopsis thaliana]
32	250151_at	At5g14570	2.37835	0.00553836	ATNRT2.7	high affinity nitrate transporter - like protein high affinity nitrate transporter, Oryza sativa, EMBL:AB008519; supported by cDNA: gi_14334783_gb_AY035065.1_
33	257232_at	At3g16500	2.35719	0.00346146	PAP1	phytochrome-associated protein 1 (PAP1) nearly identical to phytochrome-associated protein 1 (PAP1) GB:AF088281 [Arabidopsis thaliana] (sequence discrepancy at (232-242 (this): 213-217 (GB:AF088281)));supported by full-length cDNA: Ceres:38146.
34	249629_at	At5g37590	2.33512	0.00462872	---	kinesin -like protein Krm protein, L.japonicus, EMBL:LJGLN1
35	245645_at	At1g24764	2.26399	0.003689	ATMAP70-2	F5A9.19 unknown protein; similar to ESTs dbj AV529799.1, dbj|AV524005.1
36	245026_at	atpH	2.25758	0.00369741	---	ATPase III subunit
37	262459_at	At1g50400	2.22627	0.00234159	---	hypothetical protein similar to hypothetical protein GB:AAD50049 GI:5734784 from [Arabidopsis thaliana]
38	253949_at	At4g26780	2.19619	0.00119648	AR192	grpE like protein ;supported by full-length cDNA: Ceres:35284.
39	247083_at	At5g66290	2.16063	0.00383221	---	unknown protein
40	247611_at	At5g60710	2.12505	0.0093376	---	putative protein predicted proteins
41	248610_at	At5g49500	2.101	0.00493543	---	SRP54 (signal recognition particle 54 KDa) protein
42	261846_at	At1g11540	2.09022	0.00988999	---	hypothetical protein similar to hypothetical protein GI:4079632 from [Arabidopsis thaliana]
43	246972_s_at	At5g24950	2.0852	0.00541591	CYP71A14	cytochrome P-450-like protein cytochrome P-450LXXIA1 - Persea americana (avocado), EMBL:M32885
44	249359_at	At5g40470	2.06888	0.00630506	---	putative protein unnamed ORF, Homo sapiens, EMBL:AK001438; supported by cDNA: gi_16612313_gb_AF439848.1_AF439848
45	252851_at	At4g40080	2.05525	0.00528488	---	putative protein CLATHRIN COAT ASSEMBLY PROTEIN AP180 - Mus musculus, SWISSPROT:Q61548;supported by full-length cDNA: Ceres:8970.
46	266202_at	At2g02400	2.04634	0.0018542	---	putative cinnamoyl-CoA reductase
47	249321_at	At5g40920	1.99319	0.00209028	---	disease resistance protein-like
48	257949_at	At3g21750	1.95535	0.00444938	UGT71B1	putative UDP-glucose glucosyltransferase similar to GB:Q40284 from [Manihot esculenta]
49	248958_at	At5g45590	1.91823	0.00860097	---	unknown protein ; supported by full-length cDNA: Ceres: 39782.
50	245244_at	At1g44350	1.89712	0.00100678	ILL6	IAA-amino acid hydrolase, putative similar to IAA-amino acid hydrolase GI:3421384 from [Arabidopsis thaliana]
51	259982_at	At1g76410	1.87643	0.00851673	ATL8	putative RING zinc finger protein contains Pfam profile: PF00097 Zinc finger, C3HC4 type (RING finger); supported by full-length cDNA: Ceres: 27464.
52	266028_at	At2g06000	1.8693	0.00494847	---	hypothetical protein predicted by genscan
53	264905_at	At2g17430	1.8512	0.00198998	MLO7	putative Mlo protein
54	258081_at	At3g26085	1.84547	0.00229017	---	Expressed protein ; supported by full-length cDNA: Ceres: 28790.
55	247846_at	At5g58100	1.81029	0.000383248	---	putative protein
56	255087_at	At4g09330	1.78462	0.00103825	---	putative protein proteins of this bac
57	255068_at	At4g08920	1.77605	0.00717797	CRY1	Arabidopsis thaliana flavin-type blue-light photoreceptor (SW:Q43125) (Pfam: PF00875, Score=765.2, E=2.6e-226, N=1) ; supported by cDNA: gi_13605524_gb_AF361588.1_AF361588
58	257624_at	At3g26220	1.75581	0.00418046	CYP71B3	cytochrome P450 monooxygenase (CYP71B3) identical to cytochrome P450 monooxygenase (CYP71B3) GB:D78602 [Arabidopsis thaliana] (Plant Mol. Biol. 37 (1), 39-52 (1998)); supported by cDNA: gi_3164133_dbj_D78602.1_D78602
59	253161_at	At4g35770	1.75119	0.00664289	SEN1	senescence-associated protein sen1 identical to senescence-associated protein GI:1046270 from [Arabidopsis thaliana] ;supported by full-length cDNA: Ceres:13699.
60	252539_at	At3g45730	1.74057	0.00156392	---	putative protein
61	250423_s_at	At5g10610	1.73457	0.00169983	CYP81K2	cytochrome P450 - like protein cytochrome P450, Helianthus tuberosus, EMBL:HTCYP81L
62	246410_at	At1g57760	1.71567	0.0013369	---	hypothetical protein predicted by genemark.hmm
63	258331_at	At3g15980	1.71535	0.00391586	---	putative coatomer complex subunit similar to subunit of coatomer complex GB:X70476 from [Homo sapiens]
64	262517_at	At1g17180	1.67339	0.000529065	ATGSTU25	putative glutathione transferase Second of three repeated putative glutathione transferases. 72% identical to glutathione transferase [Arabidopsis thaliana] (gi|4006934). Location of ests 191A10T7 (gb|R90188) and 171N13T7 (gb|R65532)
65	250247_at	At5g13720	1.63884	0.00125831	---	unknown protein
66	249942_at	At5g22300	1.62972	0.000316457	GAPB	Nitrilase 4 (sp|P46011) ; supported by full-length cDNA: Ceres: 6220.
67	251310_at	At3g61150	1.58183	0.00731596	HDG1	homeobox protein Anthocyaninless2 ANL2 - Arabidopsis thaliana, EMBL:AF077335; supported by cDNA: gi_15292864_gb_AY050866.1_
68	260900_s_at	At1g21400	1.56473	0.00036067	---	branched-chain alpha keto-acid dehydrogenase, putative similar to branched-chain alpha keto-acid dehydrogenase GB:AAC69851 GI:3822223 from [Arabidopsis thaliana]
69	259093_at	At3g04860	1.47552	0.000645724	---	unknown protein similar to putative protein GB:CAB40986 [Arabidopsis thaliana];supported by full-length cDNA: Ceres:5170.
70	262059_at	At1g80030	1.46806	0.00190886	---	DnaJ protein, putative similar to DnaJ homolog GI:9294487 from [Arabidopsis thaliana]; supported by cDNA: gi_14326567_gb_AF385738.1_AF385738
71	251356_at	At3g61060	1.46503	0.0043569	AtPP2-A13	putative protein hypothetical proteins - Arabidopsis thaliana; supported by cDNA: gi_14334587_gb_AY034967.1_
72	252976_s_at	At4g38550	1.43457	0.00466153	---	Phospholipase like protein Arabidopsis thaliana pEARLI 4 mRNA, PID:g871782
73	247954_at	At5g56870	1.4334	0.00131466	BGAL4	beta-galactosidase (emb|CAB64740.1) ; supported by cDNA: gi_15451017_gb_AY054589.1_
74	251637_at	At3g57570	1.42449	0.00407761	---	hypothetical protein
75	265243_at	At2g43040	1.4131	0.00604491	NPG1	hypothetical protein predicted by genscan
76	258941_at	At3g09940	1.39301	0.00868456	MDHAR	putative monodehydroascorbate reductase (NADH) similar to monodehydroascorbate reductase (NADH) GB:JU0182 [Cucumis sativus]; supported by full-length cDNA: Ceres: 11160.
77	260304_at	At1g70480	1.39025	0.00710309	---	unknown protein identical to most of OBP32pep protein (fragment) GB:S71212 [Arabidopsis thaliana];supported by full-length cDNA: Ceres:23753.
78	245724_at	At1g73390	1.38879	0.00901043	---	hypothetical protein predicted by genemark.hmm
79	265208_at	At2g36690	1.36604	0.00161976	---	putative giberellin beta-hydroxylase contains similarities to GA beta-20-hydroxylase from tobacco (GB:3327245) and to ethylene forming enzyme from Picea glauca (GB:L42466)
80	256965_at	At3g13450	1.31335	0.00224963	DIN4	branched chain alpha-keto acid dehydrogenase E1 beta subunit identical to GB:AAF35281 from [Arabidopsis thaliana] (J. Biol. Chem. 275 (8), 6007-6013 (2000)); supported by cDNA: gi_7021285_gb_AF145452.1_AF145452
81	262047_at	At1g80160	1.30452	0.00218833	---	hypothetical protein predicted by genemark.hmm;supported by full-length cDNA: Ceres:21663.
82	247192_at	At5g65360	1.30165	0.000407869	---	histone H3 (sp|P05203) ; supported by cDNA: gi_13926210_gb_AF370577.1_AF370577
83	260843_at	At1g29060	1.29263	0.00910494	---	unknown protein similar to hypothetical protein GB:CAB10239 GI:2244816 from [Arabidopsis thaliana]; supported by full-length cDNA: Ceres: 4905.
84	262638_at	At1g06650	1.28148	0.00249215	---	oxidoreductase, putative contains Pfam profile: PF00671 Iron/Ascorbate oxidoreductase family; supported by cDNA: gi_13878118_gb_AF370322.1_AF370322
85	248312_at	At5g52580	1.24925	0.00109235	---	unknown protein
86	264741_at	At1g62290	1.23349	0.000412102	---	aspartic protease, putative similar to aspartic protease GI:1326164 from [Brassica napus]
87	247819_at	At5g58350	1.23048	0.000592268	WNK4	MAP kinase ; supported by cDNA: gi_14532571_gb_AY039910.1_
88	255485_at	At4g02550	1.22626	5.77961e-05	---	predicted protein of unknown function similar to A. thaliana protein T10M13.21, GenBank accession number AF001308
89	256790_at	At3g16857	1.22146	0.000961714	ARR1	ARR1 protein, putative similar to ARR1 protein GB:BAA74528 from [Arabidopsis thaliana] (Plant Cell Physiol. (1998) 39 (11), 1232-1239)
90	263275_at	At2g14170	1.22144	0.00305802	ALDH6B2	putative methylmalonate semi-aldehyde dehydrogenase
91	256854_at	At3g15180	1.18946	0.00161929	---	hypothetical protein predicted by genemark.hmm;supported by full-length cDNA: Ceres:39566.
92	258527_at	At3g06850	1.15482	0.000723319	BCE2	branched chain alpha-keto acid dehydrogenase E2 subunit identical to GB:AAF35280 from [Arabidopsis thaliana] (J. Biol. Chem. 275 (2000) (8), 6007-6013);supported by full-length cDNA: Ceres:25128.
93	253279_at	At4g34030	1.12831	0.00360335	MCCB	putative protein B subunit of propionyl-CoA carboxylase, Mycobacterium tuberculosis, PATCHX:E290075; supported by cDNA: gi_14423377_gb_AF386926.1_AF386926
94	248657_at	At5g48570	1.12131	0.00981606	ROF2	peptidylprolyl isomerase
95	265721_at	At2g40090	1.11995	0.00508233	ATATH9	putative ABC1 protein identical to EGAD|110384|118464supported by full-length cDNA: Ceres:141861.
96	263216_s_at	At1g30720	1.1043	0.00313573	---	putative reticuline oxidase-like protein similar to GB:P30986 from [Eschscholzia californica] ( berberine bridge-forming enzyme ), ESTs gb|F19886, gb|Z30784 and gb|Z30785 come from this gene
97	258099_at	At3g23540	1.10066	0.0019638	---	unknown protein similar to hypothetical protein GB:CAB10208 from [Arabidopsis thaliana]
98	247352_at	At5g63650	1.09607	0.00169071	SNRK2.5	serine/threonine-protein kinase ;supported by full-length cDNA: Ceres:39888.
99	249188_at	At5g42830	1.09174	0.00930148	---	N-hydroxycinnamoyl benzoyltransferase-like protein
100	260837_at	At1g43670	1.08721	0.00227636	---	fructose 1,6-bisphosphatase, putative similar to cytosolic fructose-1,6-bisphosphatase GB:AAD28755 GI:4741918 from [Musa acuminata]
101	262225_at	At1g53840	1.08458	0.00490605	ATPME1	pectinesterase, putative similar to pectinesterase GI:732912 from [Phaseolus vulgaris];supported by full-length cDNA: Ceres:41374.
102	260272_at	At1g80570	1.08178	4.47535e-05	---	F-box protein family, AtFBL14 contains similarity to F-box protein FBL2 GI:6063090 from [Homo sapiens]
103	266911_at	At2g45910	1.0593	0.0013867	---	putative protein kinase contains a protein kinase domain profile (PDOC00100)
104	248207_at	At5g53970	1.05918	0.00478052	---	tyrosine aminotransferase
105	245528_at	At4g15530	1.05235	0.00767536	PPDK	pyruvate,orthophosphate dikinase
106	253834_at	At4g27800	1.05171	0.00166186	---	protein phosphatase homolog (PPH1)
107	264042_at	At2g03760	1.02715	0.00529617	ST	putative steroid sulfotransferase ; supported by cDNA: gi_599639_emb_Z46823.1_ATTS4391
108	264758_at	At1g61340	1.02539	0.00603824	---	late embryogenesis abundant protein, putative similar to late embryogenesis abundant protein GI:1350540 from [Picea glauca]
109	267226_at	At2g44010	1.02429	0.00396549	---	unknown protein
110	262942_at	At1g79450	1.02175	0.00400198	ALIS5	hypothetical protein similar to unknown protein GI:4585976 from [Arabidopsis thaliana];supported by full-length cDNA: Ceres:94828.
111	267605_at	At2g32920	1.02085	0.003284	ATPDIL2-3	putative protein disulfide isomerase ; supported by cDNA: gi_15810003_gb_AY054270.1_
112	263930_at	At2g36300	1.00065	0.00773974	---	hypothetical protein predicted by genscan;supported by full-length cDNA: Ceres:114613.
113	247407_at	At5g62900	-1.01071	0.00165903	---	putative protein predicted proteins, Arabidopsis thaliana; supported by cDNA: gi_13877822_gb_AF370174.1_AF370174
114	259845_at	At1g73590	-1.0209	0.00641059	PIN1	auxin transporter splice variant b, putative similar to GI:7109715 from [Arabidopsis thaliana]; supported by cDNA: gi_13937192_gb_AF372950.1_AF372950
115	261323_at	At1g44760	-1.02609	0.00913473	---	hypothetical protein predicted by genemark.hmm
116	261806_at	At1g30510	-1.03759	0.00355667	ATRFNR2	ferrodoxin NADP oxidoreductase, putative similar to ferrodoxin NADP oxidoreductase GB:X99419 GI:1480346 from [Pisum sativum]supported by full-length cDNA: Ceres:40436.
117	255064_at	At4g08950	-1.05434	0.00420846	EXO	putative phi-1-like phosphate-induced protein ;supported by full-length cDNA: Ceres:3552.
118	246521_at	At5g15810	-1.05799	0.0051695	---	N2,N2-dimethylguanine tRNA methyltransferase-like protein several N2,N2-dimethylguanine tRNA methyltransferases
119	251355_at	At3g61100	-1.06073	0.00775008	---	putative protein hypothetical protein T17J13.170 - Arabidopsis thaliana, PIR:T48013
120	255417_at	At4g03190	-1.07218	0.0027915	GRH1	F-box protein GRR1-like protein 1, AtFBL18 almost identical to GRR1-like protein 1 GI:12658970 from [Arabidopsis thaliana]
121	259545_at	At1g20560	-1.07343	0.00588514	AAE1	hypothetical protein ; supported by cDNA: gi_13937176_gb_AF372942.1_AF372942
122	266099_at	At2g38040	-1.07914	0.00521357	CAC3	putative alpha-carboxyltransferase ; supported by cDNA: gi_6851090_gb_AF056969.1_AF056969
123	256201_at	At1g58230	-1.08437	0.0024882	---	hypothetical protein predicted by genscan+
124	251373_at	At3g60530	-1.09349	0.00592006	---	GATA transcription factor 4 ; supported by cDNA: gi_14517394_gb_AY039532.1_
125	248334_s_at	At5g52370	-1.09688	0.00436541	---	unknown protein ; supported by cDNA: gi_14334577_gb_AY034962.1_
126	258432_at	At3g16570	-1.09864	0.00505512	RALFL23	unknown protein ;supported by full-length cDNA: Ceres:112601.
127	266622_at	At2g35430	-1.10097	0.00190843	---	hypothetical protein predicted by genscan and genefinder
128	250909_at	At5g03700	-1.12441	0.00733517	---	S-receptor kinase - like protein S-receptor kinase homolog precursor, rice, PIR:S50767
129	247034_at	At5g67260	-1.14926	0.000627427	CYCD3;2	cyclin D3-like protein ;supported by full-length cDNA: Ceres:36467.
130	260686_at	At1g17620	-1.15803	0.00525829	---	unknown protein ; supported by cDNA: gi_13358204_gb_AF325013.2_AF325013
131	250424_at	At5g10550	-1.28682	0.00068174	GTE2	bromodomain protein - like bromodomain protein (BRDT), Homo sapiens, EMBL:AF019085
132	253083_at	At4g36250	-1.29376	0.00550554	ALDH3F1	aldehyde dehydrogenase like protein aldehyde dehydrogenase (NAD+) (EC 1.2.1.3) 4, microsomal, rat, PIR2:A41028
133	256415_at	At3g11210	-1.34415	0.00689969	---	unknown protein ; supported by full-length cDNA: Ceres: 21357.
134	250051_at	At5g17800	-1.35165	0.00226878	AtMYB56	MYB56 R2R3-MYB factor family member
135	262947_at	At1g75750	-1.35714	0.00213478	GASA1	unknown protein ;supported by full-length cDNA: Ceres:9435.
136	248685_at	At5g48500	-1.36931	0.00725398	---	putative protein similar to unknown protein (gb|AAD28645.1);supported by full-length cDNA: Ceres:14816.
137	256805_at	At3g20930	-1.39125	0.00851864	---	unknown protein contains similarity to plastid protein GB:AAB80660 from [Arabidopsis thaliana], contains Pfam profile: PF00076 RNA recognition motif;supported by full-length cDNA: Ceres:112006.
138	251175_at	At3g63250	-1.39523	0.000102796	HMT2	homocysteine S-methyltransferase AtHMT-2 ; supported by cDNA: gi_16226445_gb_AF428402.1_AF428402
139	262573_at	At1g15390	-1.41346	0.00517567	PDF1A	hypothetical protein Similar to gi|4377403 Polypeptide Deformylase from Chlamydia pneumoniae genome gb|AE001687; supported by cDNA: gi_11320951_gb_AF250959.1_AF250959
140	252563_at	At3g45970	-1.41556	0.00870655	ATEXLA1	putative protein cim1 induced allergen, Glycine max, EMBL:U03860;supported by full-length cDNA: Ceres:27534.
141	251864_at	At3g54920	-1.49915	0.00256945	PMR6	pectate lyase - like protein pectate lyase, Musa acuminata, X92943
142	267356_at	At2g39930	-1.51531	0.00345902	ISA1	putative isoamylase
143	250203_at	At5g13980	-1.55486	2.72179e-05	---	alpha-mannosidase
144	247108_at	At5g66160	-1.56212	0.000907899	RMR1	ReMembR-H2 protein JR700 (gb|AAF32325.1) ; supported by cDNA: gi_14334831_gb_AY035089.1_
145	256358_at	At1g66470	-1.61093	0.00398838	---	unknown protein
146	258065_at	At3g25960	-1.63092	0.0083668	---	putative pyruvate kinase similar to PYRUVATE KINASE, CYTOSOLIC ISOZYME GB:Q42954 from [Nicotiana tabacum]
147	262180_at	At1g78050	-1.69154	0.0035923	PGM	phosphoglycerate mutase, putative similar to phosphoglycerate mutase GI:8979237 from [Chlamydia muridarum]
148	258357_at	At3g14350	-1.71324	0.000293478	SRF7	putative leucine-rich repeat transmembrane protein kinase similar to leucine-rich repeat transmembrane protein kinase 1 GB:AAC27894 from [Zea mays]
149	250110_at	At5g15350	-1.71535	0.000274064	---	putative protein many predicted proteins, Arabidopsis thaliana; supported by cDNA: gi_15983504_gb_AF424627.1_AF424627
150	251890_at	At3g54220	-1.73901	0.00559891	SCR	SCARECROW1 ; supported by cDNA: gi_15810552_gb_AY056315.1_
151	245529_at	At4g15570	-1.79907	0.00763965	MAA3	SEN1 like protein
152	256322_at	At1g54990	-1.82159	0.00995127	AXR4	unknown protein ; supported by cDNA: gi_15983467_gb_AF424608.1_AF424608
153	250975_at	At5g03050	-1.84518	0.00620266	---	putative protein
154	260524_at	At2g47230	-1.88783	0.00969444	---	unknown protein
155	248781_at	At5g47870	-1.8985	0.0013492	---	putative protein similar to unknown protein (gb|AAF26028.1); supported by full-length cDNA: Ceres: 38345.
156	246553_at	At5g15440	-1.91244	0.00322121	EDL1	putative protein hypothetical protein T20O10.160 - Arabidopsis thaliana, EMBL:AL163816
157	247183_at	At5g65440	-1.92966	0.002171	---	putative protein strong similarity to unknown protein (pir||T05573)
158	246565_at	At5g15530	-1.9523	0.00897951	BCCP2	biotin carboxyl carrier protein precursor-like protein biotin carboxyl carrier protein (clone BP6) precursor - Brassica napus, EMBL:X90731;supported by full-length cDNA: Ceres:25607.
159	248419_at	At5g51550	-2.05992	0.00284315	EXL3	putative protein similar to unknown protein (gb|AAD25141.1);supported by full-length cDNA: Ceres:33455.
160	262222_at	At1g74700	-2.12558	0.0069379	TRZ1	unknown protein
161	263126_at	At1g78460	-2.1806	0.00758264	---	hypothetical protein predicted by genemark.hmm
162	261189_at	At1g33040	-2.18107	0.00191308	NACA5	hypothetical protein contains similarity to nascent polypeptide associated complex alpha chain GI:6752882 from [Pinus taeda];supported by full-length cDNA: Ceres:105071.
163	253063_at	At4g37640	-2.18577	0.00139389	ACA2	plasma membrane-type calcium ATPase (ACA2) ; supported by cDNA: gi_3335059_gb_AF025842.1_AF025842
164	257497_at	At1g51430	-2.24728	0.00564193	---	hypothetical protein predicted by genemark.hmm
165	248251_at	At5g53220	-2.27238	0.00849632	---	unknown protein
166	246449_at	At5g16810	-2.37161	0.000184271	---	hypothetical protein
167	247727_at	At5g59490	-2.40272	0.00259519	---	putative ripening-related protein - like putative ripening-related protein Vitis vinifera EMBL:VVI237988
168	266215_at	At2g06850	-2.42284	0.0025041	EXGT-A1	putative endoxyloglucan glycosyltransferase identical to GB:D16454;supported by full-length cDNA: Ceres:15276.
169	250815_s_at	At5g05060	-2.42973	4.66101e-05	---	putative protein similar to unknown protein (pir||T00890); supported by cDNA: gi_14334521_gb_AY034952.1_
170	264926_at	At1g60660	-2.45702	0.00711766	CB5LP	cytochrome b5, putative similar to cytochrome b5 GI:4240120 from [Arabidopsis thaliana]; supported by cDNA: gi_15146311_gb_AY049297.1_
171	257036_at	At3g19120	-2.4886	0.00047779	---	hypothetical protein predicted by genemark.hmm;supported by full-length cDNA: Ceres:158673.
172	255318_at	At4g04190	-2.4905	0.00304876	---	hypothetical protein
173	250497_at	At5g09630	-2.50241	0.00863313	---	putative protein predicted proteins, Arabidopsis thaliana, Schizosaccharomyces pombe and Drosophila melanogaster; supported by full-length cDNA: Ceres: 33522.
174	258943_at	At3g10400	-2.50592	0.00980352	---	hypothetical protein predicted by genefinder, Pfam HMM hit: RNA recognition motif. (aka RRM, RBD, or RNP domain), zinc finger: CCHC class
175	255383_at	At4g03570	-2.51352	0.000817755	---	hypothetical protein
176	249365_at	At5g40600	-2.5209	0.00121262	---	putative protein predicted protein, Arabidopsis thaliana
177	248378_at	At5g51840	-2.53192	0.00238518	---	unknown protein ;supported by full-length cDNA: Ceres:36309.
178	260700_at	At1g32260	-2.5552	0.000434517	---	hypothetical protein identical to hypothetical protein GB:AAF81322 GI:8920600 from (Arabidopsis thaliana)
179	252169_at	At3g50520	-2.56556	0.000644235	---	putative protein several bacterial phosphoglycerate mutases; supported by cDNA: gi_14334855_gb_AY035101.1_
180	262470_at	At1g50180	-2.58333	0.00971129	---	disease resistance protein, putative similar to disease resistance protein RPP8 GB:AAC83165 GI:3928862 from [Arabidopsis thaliana]
181	257876_at	At3g17130	-2.59017	0.00951771	---	hypothetical protein predicted by genemark.hmm
182	248496_at	At5g50790	-2.63436	0.00971278	---	MtN3-like protein ;supported by full-length cDNA: Ceres:114681.
183	256286_at	At3g12180	-2.65056	0.00117169	---	unknown protein
184	258035_at	At3g21180	-2.65172	0.0095605	ACA9	putative Ca2+-transporting ATPase similar to many predicted ATPases
185	262510_at	At1g11270	-2.67553	0.00538187	---	hypothetical protein similar to hypothetical protein GB:AAC27404 GI:3337359 from [Arabidopsis thaliana]
186	263037_at	At1g23230	-2.67718	0.0071836	---	conserved hypothetical protein
187	245927_at	At5g24750	-2.68265	0.00729836	---	sterol glucosyltransferase - like protein sterol glucosyltransferase (ugt52), Dictyostelium discoideum, EMBL:AF098916
188	265015_at	At1g24640	-2.70067	0.00630034	---	putative Ta11-1 reverse transcriptase similar to GB:S65812
189	247036_at	At5g67130	-2.71778	0.000107665	---	putative protein contains similarity to MAP3K-like protein kinase;supported by full-length cDNA: Ceres:38897.
190	253168_at	At4g35070	-2.72089	0.00477941	---	putative protein various predicted proteins, Arabidopsis thaliana
191	247657_at	At5g59845	-2.73494	0.00565011	---	Expressed protein ; supported by full-length cDNA: Ceres: 11699.
192	246580_at	At1g31770	-2.74802	0.00388938	---	ABC transporter, putative contains Pfam profile: PF00005: ABC transporter;supported by full-length cDNA: Ceres:95290.
193	252410_at	At3g47450	-2.75703	0.00781762	NOA1	putative protein br-1 protein (NITRIC OXIDE SYNTHASE) - Helix pomatia,PID:e234055
194	254588_at	At4g18840	-2.79559	0.000494019	---	putative protein hypothetical proteins - Arabidopsis thaliana
195	255529_at	At4g02120	-2.81272	0.000346012	---	CTP synthase - like protein
196	245110_at	At2g41550	-2.81509	0.00364235	---	hypothetical protein predicted by genefinder
197	263536_at	At2g25000	-2.87107	0.00796175	WRKY60	putative WRKY-type DNA binding protein ;supported by full-length cDNA: Ceres:30071.
198	248534_at	At5g50030	-2.87898	0.000708005	---	putative protein contains similarity to pollen-specific protein Bnm1
199	255481_at	At4g02460	-2.91759	0.0057094	PMS1	T14P8.6 ; supported by cDNA: gi_15617224_gb_AY047228.1_
200	261328_at	At1g44835	-2.94106	0.00512881	---	unknown protein
201	247115_at	At5g65930	-2.96239	0.0030397	ZWI	kinesin-like calmodulin-binding protein ; supported by cDNA: gi_1237101_gb_L40358.1_ATHKINHC
202	257440_at	At2g24880	-2.97985	0.0079374	---	unknown protein
203	251161_at	At3g63290	-3.05178	0.00398081	---	putative protein hypothetical protein Sb26 - Picea mariana, EMBL:AF051220
204	256694_at	At3g32080	-3.12313	0.00943339	---	hypothetical protein predicted genscan+
205	246587_at	At5g14830	-3.18234	0.00201529	---	putative protein predicted proteins, Arabidopsis thaliana
206	255130_at	At4g08240	-3.21527	0.000584814	---	hypothetical protein ; supported by full-length cDNA: Ceres: 94438.
207	247124_at	At5g66060	-3.22446	0.00940633	---	prolyl 4-hydroxylase, alpha subunit-like protein
208	266627_at	At2g35340	-3.22577	0.00924213	MEE29	putative pre-mRNA splicing factor RNA helicase
209	264565_at	At1g05280	-3.29417	0.00126239	---	hypothetical protein Similar to hypothetical protein PID|e327464 (gb|Z97338)
210	257607_at	At3g13880	-3.30999	0.00993437	---	hypothetical protein predicted by genscan+
211	262967_at	At1g75730	-3.31282	0.00218325	---	hypothetical protein predicted by genemark.hmm
212	264558_at	At1g09600	-3.35761	0.000545291	---	putative protein kinase Similar to cdc2 protein kinases
213	263066_at	At2g17540	-3.43659	0.00393666	---	unknown protein
214	251350_at	At3g61040	-3.48724	0.0010521	CYP76C7	cytochrome P450 monooxygenase-like protein cytochrome P450 monooxygenase - Arabidopsis thaliana, EMBL:D78600
215	253724_at	At4g29285	-3.65017	0.000581644	LCR24	Expressed protein ; supported by full-length cDNA: Ceres: 1171.
216	255588_at	At4g01570	-3.65955	0.00272727	---	hypothetical protein
217	252658_at	At3g44800	-3.80567	0.00205095	---	hypothetical protein
218	267522_at	At2g30430	-3.81872	0.00288811	---	hypothetical protein predicted by genscan
219	248343_at	At5g52260	-3.83919	0.00545938	AtMYB19	putative protein contains similarity to myb-related transcription factor
220	266736_at	At2g46960	-4.06715	0.00185743	CYP709B1	putative cytochrome P450 ; supported by cDNA: gi_13605860_gb_AF367329.1_AF367329
221	263745_at	At2g21450	-4.44365	0.000164027	CHR34	hypothetical protein predicted by genefinder and grail
