# Supplementary material for: HSFA2 Functions in the Physiological Adaptation of Undifferentiated Plant Cells to Spaceflight
Source: Int J Mol Sci. 2019 Jan 17;20(2):390. doi: 10.3390/ijms20020390 (PMC6359015; doi:10.3390/ijms20020390)
Supplement: Supplementary file 1 [file ijms-20-00390-s001.zip › ijms-402100-supplementary-XML/File S3 GO 349 GHsfGWt.xlsx]

## Sheet: GHsfGWt
#	ProbeID	TranscriptID	lgFC GHsf : GWt	pValue GHsf : GWt	Gene Symbol	Description
1	261264_at	At1g26710	3.86823	0.00183131	---	hypothetical protein predicted by genemark.hmm;supported by full-length cDNA: Ceres:40875.
2	255211_at	At4g07610	3.74033	0.0030866	---	may be a pseudogene
3	255383_at	At4g03570	3.73581	2.34578e-06	---	hypothetical protein
4	257064_at	At3g18260	3.72672	0.000529282	---	hypothetical protein predicted by genemark.hmm;supported by full-length cDNA: Ceres:33183.
5	252259_at	At3g49460	3.68001	0.00283787	---	putative protein acidic ribosomal protein P1a - Zea mays, EMBL:U62752
6	252658_at	At3g44800	3.37905	0.00217711	---	hypothetical protein
7	249802_at	At5g23770	3.31139	0.00385372	---	putative protein similar to unknown protein (gb|AAC72114.1)
8	261452_s_at	At1g21020	3.29504	0.000467374	---	hypothetical protein predicted by genemark.hmm
9	248343_at	At5g52260	3.22131	0.0084212	AtMYB19	putative protein contains similarity to myb-related transcription factor
10	261325_at	At1g44780	3.2211	0.00573304	---	hypothetical protein predicted by genemark.hmm
11	260567_at	At2g43820	2.98824	0.0037387	UGT74F2	putative glucosyltransferase ;supported by full-length cDNA: Ceres:34407.
12	254419_at	At4g21490	2.96787	0.00386422	NDB3	NADH dehydrogenase like protein NADH dehydrogenase (ubiquinone) (EC 1.6.5.3)chain NDI1 yeast,Pir2:S26704 and other NADH dehydrogenases
13	262102_at	At1g02980	2.95221	0.00552534	CUL2	hypothetical protein contains similarity to cullin-4A GI:3599676 from [Homo sapiens]
14	266627_at	At2g35340	2.94294	0.00812821	MEE29	putative pre-mRNA splicing factor RNA helicase
15	266442_at	At2g43260	2.94159	6.83505e-05	---	hypothetical protein
16	255895_at	At1g17990	2.93578	0.00651517	---	12-oxophytodienoate reductase, putative similar to 12-oxophytodienoate reductase OPR1 GI:3882355 from [Arabidopsis thaliana]
17	266736_at	At2g46960	2.9152	0.00938713	CYP709B1	putative cytochrome P450 ; supported by cDNA: gi_13605860_gb_AF367329.1_AF367329
18	259852_at	At1g72280	2.87009	0.0097519	AERO1	disulfide bond formation protein, putative similar to GI:6642925 from [Mus musculus]
19	249481_at	At5g38900	2.78881	0.00735116	---	frnE protein - like frnE protein, Deinococcus radiodurans, PIR:E75491;supported by full-length cDNA: Ceres:10982.
20	258943_at	At3g10400	2.7836	0.00204368	---	hypothetical protein predicted by genefinder, Pfam HMM hit: RNA recognition motif. (aka RRM, RBD, or RNP domain), zinc finger: CCHC class
21	250603_at	At5g07820	2.76347	0.00865591	---	putative protein mature parasite-infected erythrocyte surface antigen, Plasmodium falciparum, EMBL:AF056936
22	263219_at	At1g30600	2.67912	0.00284552	---	putative serine proteinase Strong similarity to gb|U80583 proteinase TMP from Lycopersicon esculentum and is a member of the PF|00082 subtilase family
23	264387_at	At1g11990	2.6227	0.00845023	---	putative growth regulator protein contains similarity to axi 1 gene gb|X80301 from Nicotiana tabacum
24	249677_at	At5g35970	2.58898	0.00448276	---	DNA helicase-like
25	253815_at	At4g28250	2.58895	0.00823742	ATEXPB3	putative beta-expansin/allergen protein soybean pollen allergen (cim1) protein - soybean, PIR2:S48032;supported by full-length cDNA: Ceres:33023.
26	246816_at	At5g27230	2.5442	0.000677744	---	putative protein
27	254174_at	At4g24120	2.53287	0.00370059	YSL1	putative protein various predicted proteins; supported by cDNA: gi_14423555_gb_AF387015.1_AF387015
28	260911_at	At1g02490	2.43737	0.00881192	---	hypothetical protein predicted by genemark.hmm
29	250228_at	At5g13840	2.29375	0.0081618	FZR3	cell cycle switch protein
30	251374_at	At3g60390	2.21642	0.000765019	HAT3	homeobox-leucine zipper protein HAT3 ; supported by cDNA: gi_527632_gb_U09338.1_ATU09338
31	259812_at	At1g49840	2.09353	0.00873499	---	unknown protein
32	263797_at	At2g24570	2.06958	0.00299521	WRKY17	putative WRKY-type DNA binding protein ; supported by cDNA: gi_15991743_gb_AF425836.1_AF425836
33	251246_at	At3g62100	2.06898	0.00569661	IAA30	auxin-induced protein homolog auxin-induced protein IAA20 - Arabidopsis thaliana, PIR:T02188
34	252204_at	At3g50340	2.02855	0.00486919	---	putative protein predicted protein, Arabidopsis thaliana
35	259757_at	At1g77510	1.97475	0.00018369	ATPDIL1-2	putative thioredoxin similar to protein disulfide isomerase precursor GB:P29828 [Medicago sativa]; Pfam HMM hit: Thioredoxins
36	265724_at	At2g32100	1.83502	0.00890759	OFP16	hypothetical protein predicted by genscan
37	250455_at	At5g09980	1.78184	0.00150126	PROPEP4	unknown protein ; supported by full-length cDNA: Ceres: 6477.
38	245159_at	At2g33100	1.77232	0.0031073	ATCSLD1	putative cellulose synthase
39	261240_at	At1g32940	1.77202	0.00148736	SBT3.5	subtilisin-like serine protease contains similarity to subtilase; SP1 GI:9957714 from [Oryza sativa]
40	247061_at	At5g66780	1.75486	0.000971819	---	putative protein similar to unknown protein (pir |T09249); supported by cDNA: gi_15081693_gb_AY048239.1_
41	267392_at	At2g44490	1.74118	0.00191703	PEN2	putative beta-glucosidase
42	266270_at	At2g29470	1.71372	0.000110763	ATGSTU3	putative glutathione S-transferase ; supported by cDNA: gi_11096003_gb_AF288185.1_AF288185
43	262099_s_at	At1g59500	1.66589	0.00693161	GH3.4	auxin-regulated protein GH3, putative similar to auxin-regulated protein GH3 GI:18590 from [Glycine max]
44	247679_at	At5g59540	1.62455	0.000370976	---	1-aminocyclopropane-1-carboxylate oxidase - like protein 1-aminocyclopropane-1-carboxylate oxidase kidney bean, PIR:T10818; supported by cDNA: gi_15983482_gb_AF424616.1_AF424616
45	265615_at	At2g25450	1.62156	0.000449753	---	putative dioxygenase ; supported by cDNA: gi_15292706_gb_AY050787.1_
46	254998_at	At4g09760	1.60653	0.000614673	---	choline kinase GmCK2p -like protein choline kinase GmCK2p -Glycine max,PID:g1438881;supported by full-length cDNA: Ceres:126037., Ceres:7395.
47	249487_at	At5g39040	1.60075	0.000370562	TAP2	ABC transporter -like protein TAP-like ABC transporter, Rattus norvegicus, EMBL:AB027520
48	256324_at	At1g66760	1.5727	8.00699e-06	---	MATE efflux family protein, putative contains TIGRfam profile: TIGR00797: MATE efflux family protein
49	256305_at	At1g30400	1.53809	0.00516249	MRP1	glutathione S-conjugate transporting ATPase (AtMRP1) identical to glutathione S-conjugate transporting ATPase (AtMRP1) [Arabidopsis thaliana] GI:2340166; supported by cDNA: gi_2340165_gb_AF008124.1_AF008124
50	253662_at	At4g30080	1.53764	0.000570819	ARF16	transcription factor-like protein Arabidopsis thaliana auxin response factor 4 (ARF4) - Arabidopsis thaliana, PID:g4102598; supported by cDNA: gi_16604694_gb_AY059792.1_
51	251942_at	At3g53480	1.5306	0.00083164	PDR9	ABC transporter - like protein PDR5-like ABC transporter, Spirodela polyrrhiza, EMBL:Z70524
52	258735_at	At3g05880	1.51735	0.000624455	RCI2A	low temperature and salt responsive protein LTI6A identical to low temperature and salt responsive protein LTI6A GB:AAC97512 from [Arabidopsis thaliana]
53	259937_s_at	At1g71330	1.50886	0.000336289	ATNAP5	putative ABC transporter contains Pfam profile: PF00005 ABC transporter
54	254922_at	At4g11370	1.49579	0.00532365	RHA1A	RING-H2 finger protein RHA1a -like protein ;supported by full-length cDNA: Ceres:21591.
55	256252_at	At3g11340	1.44974	0.000766526	---	glucosyl transferase, putative similar to zeatin O-xylosyltransferase SP:P56725 [Phaseolus vulgaris (Kidney bean) (French bean)]
56	261410_at	At1g07610	1.43843	0.00143949	MT1C	metallothionein-like protein identical to SP:P43392 from (Arabidopsis thaliana);supported by full-length cDNA: Ceres:12642.
57	263134_at	At1g78570	1.4029	0.000471745	RHM1	dTDP-glucose 4,6-dehydratase, putative similar to dTDP-glucose 4,6-dehydratase GI:5921157 from [Streptomyces avermitilis]; supported by cDNA: gi_14596090_gb_AY042833.1_
58	266290_at	At2g29490	1.39166	5.54707e-05	ATGSTU1	putative glutathione S-transferase ;supported by full-length cDNA: Ceres:38727.
59	253994_at	At4g26080	1.37048	0.000564273	ABI1	protein phosphatase ABI1 ; supported by cDNA: gi_14334799_gb_AY035073.1_
60	245487_at	At4g16250	1.35052	0.00165349	PHYD	phytochrome D
61	255788_at	At2g33310	1.34589	0.00253155	IAA13	auxin regulated protein (IAA13) GB:S58499;supported by full-length cDNA: Ceres:13741.
62	265536_at	At2g15880	1.33834	0.00213238	---	unknown protein contains a domain related to disease resistance genes and a proline-rich domain
63	256523_at	At1g66070	1.33314	0.00031128	---	unknown protein ;supported by full-length cDNA: Ceres:20812.
64	258505_at	At3g06530	1.32276	0.000782573	---	hypothetical protein predicted by genscan+
65	250599_at	At5g07730	1.32162	0.00139029	---	unknown protein ; supported by cDNA: gi_15451037_gb_AY054599.1_
66	262958_at	At1g54410	1.30252	0.00299818	---	water stress-induced protein, putative similar to water stress-induced protein, GI:454880 from [Oryza sativa]; supported by full-length cDNA: Ceres: 108142.
67	263481_at	At2g04025	1.29956	0.00391821	---	predicted protein
68	257026_at	At3g19200	1.2792	8.1854e-05	---	hypothetical protein predicted by genemark.hmm
69	253133_at	At4g35800	1.27246	0.00133681	NRPB1	DNA-directed RNA polymerase (EC 2.7.7.6) II largest chain
70	265668_at	At2g32020	1.25515	6.46448e-06	---	putative alanine acetyl transferase ;supported by full-length cDNA: Ceres:21201.
71	252296_at	At3g48970	1.25158	0.00478141	---	putative protein GMFP7 isoprenylated protein, Glycine max., gb:AAD09515;supported by full-length cDNA: Ceres:250092.
72	256661_at	At3g11964	1.24113	0.00120877	---	hypothetical protein similar to putative pre-rRNA processing protein GB:AAF23213 GI:6671953 from [Arabidopsis thaliana]
73	262381_at	At1g72900	1.23236	0.000223257	---	virus resistance protein, putative similar to virus resistance protein GI:558886 from [Nicotiana glutinosa]
74	262068_at	At1g80070	1.23207	0.0047943	SUS2	splicing factor Prp8, putative similar to splicing factor Prp8 GI:3661610 from [Homo sapiens]
75	258452_at	At3g22370	1.23019	7.54924e-05	AOX1A	alternative oxidase 1a precursor identical to GB:Q39219 from [Arabidopsis thaliana];supported by full-length cDNA: Ceres:116257.
76	256244_at	At3g12520	1.22766	0.000636645	SULTR4;2	sulphate transporter, putative similar to high affinity sulphate transporter GB:X96431 GI:1217966 [Hordeum vulgare]; supported by cDNA: gi_11933424_dbj_AB052775.1_AB052775
77	264868_at	At1g24090	1.22096	2.32976e-05	---	unknown protein
78	262518_at	At1g17170	1.20795	0.000142646	ATGSTU24	putative glutathione transferase One of three repeated putative glutathione transferases. 72% identical to glutathione transferase [Arabidopsis thaliana] (gi|4006934)
79	254630_at	At4g18360	1.198	0.000585132	---	glycolate oxidase - like protein (S)-2-hydroxy-acid oxidase (EC 1.1.3.15), peroxisomal, Spinacia oleracea (spinach), PIR1:OXSPH; supported by cDNA: gi_15292936_gb_AY050902.1_
80	255527_at	At4g02360	1.17312	0.00625505	---	putative protein
81	256869_at	At3g26430	1.15653	0.00585869	---	nodulin, putative similar to nodulin GB:AAA91034 [Medicago sativa]
82	262859_at	At1g64790	1.1545	0.00685134	---	hypothetical protein predicted by genemark.hmm
83	253631_at	At4g30440	1.14062	0.000285499	GAE1	nucleotide sugar epimerase-like protein nucleotide sugar epimerase - Vibrio vulnificus,PID:g3093975;supported by full-length cDNA: Ceres:154741.
84	245151_at	At2g47550	1.13897	0.00876617	---	putative pectinesterase ;supported by full-length cDNA: Ceres:111254.
85	259743_at	At1g71140	1.13179	0.00588633	---	hypothetical protein predicted by genefinder
86	266735_at	At2g46930	1.13066	0.00033609	---	putative pectinesterase ; supported by cDNA: gi_15450606_gb_AY052671.1_
87	254355_at	At4g22380	1.1199	0.00319813	---	Ribosomal protein L7Ae - like NHP2/RS6 FAMILY PROTEIN, Homo sapiens, PID:g4826860
88	257062_at	At3g18290	1.11402	0.00431544	EMB2454	zinc finger protein, putative contains Pfam profiles: PF00097 Zinc finger, C3HC4 type (RING finger) (2 copies)
89	250758_at	At5g06000	1.10391	0.00129878	EIF3G2	eukaryotic translation initiation factor 3 subunit-like protein
90	256430_at	At3g11020	1.10031	0.00588047	DREB2B	DREB2B transcription factor identical to dehydration response element binding transcription factor DREB2B GB:BAA33795 [Arabidopsis thaliana]; supported by cDNA: gi_3738231_dbj_AB007791.1_AB007791
91	246289_at	At3g56880	1.0982	0.000731699	---	putative protein predicted protein At2g41010 - Arabidopsis thaliana, EMBL:AC004261;supported by full-length cDNA: Ceres:39584.
92	260549_at	At2g43535	1.08685	0.00623081	---	Expressed protein ; supported by full-length cDNA: Ceres: 91704.
93	248134_at	At5g54860	1.08317	0.000278113	---	putative protein contains similarity to integral membrane protein
94	250662_at	At5g07010	1.08198	0.00339739	ST2A	steroid sulfotransferase-like protein ;supported by full-length cDNA: Ceres:124067.
95	266365_at	At2g41220	1.07734	0.00343181	GLU2	ferredoxin-dependent glutamate synthase (GLU2)
96	256793_at	At3g22160	1.07304	0.00167123	---	unknown protein ;supported by full-length cDNA: Ceres:8081.
97	245440_at	At4g16680	1.06211	0.00263907	---	RNA helicase
98	250358_at	At5g11740	1.05954	0.00336188	AGP15	putative protein gibberellin-responsive protein CRG16, Cucumis sativus, EMBL:D49413
99	265900_at	At2g25730	1.05466	0.00385013	---	unknown protein
100	267381_at	At2g26190	1.05407	0.00590862	---	unknown protein ; supported by cDNA: gi_16930468_gb_AF419588.1_AF419588
101	245175_at	At2g47470	1.05144	0.00288642	UNE5	putative protein disulfide-isomerase
102	256022_at	At1g58360	1.04944	0.00970401	AAP1	amino acid permease I identical to amino acid permease I GI:22641 from [Arabidopsis thaliana]; supported by cDNA: gi_404018_gb_L16240.1_ATHAAT
103	260496_at	At2g41700	1.04738	0.00336048	---	putative ABC transporter
104	260896_at	At1g29310	1.04651	0.00121296	---	flower pigmentation protein ATAN11 similar to transport protein sec61 alpha subunit GB:X77805 GI:495262 from [Pyrenomonas salina];supported by full-length cDNA: Ceres:36037.
105	246763_at	At5g27150	1.04352	0.00435786	NHX1	NHE1 Na+/H+ exchanger ; supported by cDNA: gi_6650176_gb_AF056190.1_AF056190
106	258784_at	At3g11770	1.04217	0.00534959	---	unknown protein
107	255836_at	At2g33440	1.03956	0.00890939	---	putative splicing factor U2AF large chain
108	266995_at	At2g34500	1.03626	0.0021828	CYP710A1	putative cytochrome P450
109	262215_at	At1g74790	1.03354	0.00779829	---	hypothetical protein contains similarity to hedgehog-interacting protein GI:4868122 from [Mus musculus]
110	247202_at	At5g65270	1.03164	0.000394924	AtRABA4a	GTP-binding protein ; supported by full-length cDNA: Ceres: 30437.
111	260784_at	At1g06180	1.03097	0.00065301	ATMYB13	MYB-related protein identical to GB:CAA90748 GI:1263093 from [Arabidopsis thaliana]
112	250110_at	At5g15350	1.02903	0.00778298	---	putative protein many predicted proteins, Arabidopsis thaliana; supported by cDNA: gi_15983504_gb_AF424627.1_AF424627
113	252662_at	At3g44340	1.01651	0.000289978	CEF	putative protein Sec24A protein, Homo sapiens, EMBL:HSA131244; supported by cDNA: gi_11229585_emb_AJ251579.1_ATH251579
114	250618_at	At5g07220	1.00111	0.00443572	ATBAG3	putative protein hypothetical proteins - Arabidopsis thaliana;supported by full-length cDNA: Ceres:12022.
115	267079_at	At2g41200	1.00025	0.00837436	---	hypothetical protein predicted by genscan; supported by full-length cDNA: Ceres: 7469.
116	253322_at	At4g33980	-1.00833	0.00739124	---	putative protein ;supported by full-length cDNA: Ceres:8161.
117	247792_at	At5g58787	-1.00951	0.00892083	---	Expressed protein ; supported by full-length cDNA: Ceres: 99033.
118	259397_at	At1g17680	-1.00993	0.0079144	---	hypothetical protein predicted by genemark.hmm
119	252905_at	At4g39720	-1.00994	0.00416885	---	putative protein predicted protein, Arabidopsis thaliana
120	253617_at	At4g30410	-1.01119	0.000673321	---	hypothetical protein
121	260153_at	At1g52760	-1.0112	0.00016293	---	putative lipase similar to monoglyceride lipase GB:NP_035974 from [Mus musculus];supported by full-length cDNA: Ceres:36954.
122	255412_at	At4g02980	-1.01907	0.000420096	ABP1	auxin-binding protein 1 precursor ;supported by full-length cDNA: Ceres:34126.
123	259140_at	At3g10230	-1.02678	0.00202376	LYC	lycopene beta cyclase identical to lycopene beta cyclase GB:AAB53337 [Arabidopsis thaliana]; supported by cDNA: gi_1399182_gb_U50739.1_ATU50739
124	265721_at	At2g40090	-1.03472	0.00401462	ATATH9	putative ABC1 protein identical to EGAD|110384|118464supported by full-length cDNA: Ceres:141861.
125	246000_at	At5g20820	-1.03714	0.00302037	---	putative protein predicted proteins, Arabidopsis thaliana;supported by full-length cDNA: Ceres:19897.
126	261485_at	At1g14360	-1.03886	0.0036292	UTR3	unknown protein ;supported by full-length cDNA: Ceres:6937.
127	251012_at	At5g02580	-1.04686	0.00421779	---	putative protein ;supported by full-length cDNA: Ceres:16476.
128	254879_at	At4g11670	-1.05486	0.00557592	---	hypothetical protein
129	251984_at	At3g53260	-1.05547	0.00122944	PAL2	phenylalanine ammonia-lyase ;supported by full-length cDNA: Ceres:110886.
130	256284_at	At3g12530	-1.06007	0.00448726	PSF2	unknown protein
131	266583_at	At2g46220	-1.06486	0.000182473	---	Expressed protein ; supported by cDNA: gi_15215834_gb_AY050447.1_
132	247274_at	At5g64360	-1.0726	0.00462672	---	putative protein similar to unknown protein (emb|CAB89376.1)
133	253778_at	At4g28480	-1.09308	0.00146458	---	heat-shock protein heat-shock protein hsp40-human, PIR2:JN0912; supported by cDNA: gi_14596114_gb_AY042845.1_
134	259594_at	At1g28140	-1.09714	0.00179453	---	unknown protein contains similarity to cytochrome oxidase I GI:1289267 from (Xantholinus sp.);supported by full-length cDNA: Ceres:6875.
135	263862_at	At2g04550	-1.1027	3.84522e-05	IBR5	putative protein phosphatase
136	254263_at	At4g23493	-1.10388	0.00426416	---	Expressed protein ; supported by full-length cDNA: Ceres:270232
137	262576_at	At1g15280	-1.10878	7.37233e-05	---	unknown protein ESTs gb|R90323, gb|R90338. gb|Z25504 and gb|AA651448 come from this gene
138	260837_at	At1g43670	-1.1115	0.000713621	---	fructose 1,6-bisphosphatase, putative similar to cytosolic fructose-1,6-bisphosphatase GB:AAD28755 GI:4741918 from [Musa acuminata]
139	263897_at	At2g21940	-1.11627	0.00213725	---	putative shikimate kinase precursor
140	255614_at	At4g01280	-1.11745	0.000471634	---	putative myb-related DNA-binding protein
141	253270_at	At4g34160	-1.12035	5.77169e-05	CYCD3;1	cyclin delta-3
142	260272_at	At1g80570	-1.13202	6.31013e-06	---	F-box protein family, AtFBL14 contains similarity to F-box protein FBL2 GI:6063090 from [Homo sapiens]
143	256485_at	At1g31440	-1.13807	0.000128205	---	unknown protein
144	263275_at	At2g14170	-1.13881	0.00220123	ALDH6B2	putative methylmalonate semi-aldehyde dehydrogenase
145	248664_at	At5g48580	-1.13908	0.00782389	FKBP15-2	peptidyl-prolyl cis-trans isomerase-like protein ;supported by full-length cDNA: Ceres:143222.
146	248688_at	At5g48220	-1.13963	0.00643284	---	indole-3-glycerol phosphate synthase ; supported by cDNA: gi_15215597_gb_AY050327.1_
147	264338_at	At1g70300	-1.14459	0.00748943	KUP6	potassium transporter, putative similar to potassium transporter GI:2654088 from [Arabidopsis thaliana]
148	245321_at	At4g15545	-1.14529	3.81899e-05	---	Expressed protein ; supported by full-length cDNA: Ceres: 307.
149	253158_at	At4g35780	-1.14598	0.00806617	---	putative protein protein kinase 6, Glycine max, PIR2:S29851
150	253279_at	At4g34030	-1.14843	0.0012617	MCCB	putative protein B subunit of propionyl-CoA carboxylase, Mycobacterium tuberculosis, PATCHX:E290075; supported by cDNA: gi_14423377_gb_AF386926.1_AF386926
151	247307_at	At5g63860	-1.15018	0.000672179	---	UVB-resistance protein UVR8 (gb|AAD43920.1) ; supported by cDNA: gi_5478529_gb_AF130441.1_AF130441
152	248710_at	At5g48480	-1.15125	3.82617e-05	---	unknown protein ;supported by full-length cDNA: Ceres:31667.
153	258522_at	At3g06660	-1.15181	0.000414909	---	hypothetical protein predicted by genemark.hmm; supported by cDNA: gi_14334461_gb_AY034922.1_
154	261860_at	At1g50600	-1.16067	2.52415e-05	SCL5	scarecrow-like protein similar to SCARECROW GB:AAB06318 GI:1497987 from [Arabidopsis thaliana]; supported by cDNA: gi_14334475_gb_AY034929.1_
155	255593_at	At4g01650	-1.16081	0.00855284	---	hypothetical protein
156	247514_at	At5g61640	-1.16221	0.00269853	PMSR1	peptide methionine sulfoxide reductase - like protein peptide methionine sulfoxide reductase, Arabidopsis thaliana, PIR:T49886; supported by full-length cDNA: Ceres: 95135.
157	260169_at	At1g71990	-1.16277	0.00804792	FUT13	hypothetical protein predicted by genefinder, contains similarity to fucosyltransferase 9 GB:NP_034373 from [Mus musculus]
158	245731_at	At1g73500	-1.16354	0.00582032	MKK9	MAP kinase, putative similar to MAP kinase kinase 5 GI:3219273 from [Arabidopsis thaliana];supported by full-length cDNA: Ceres:112118.
159	250130_at	At5g16510	-1.16405	0.00110216	---	amylogenin; reversibly glycosylatable polypeptide ;supported by full-length cDNA: Ceres:7365.
160	257911_at	At3g25530	-1.16535	9.66081e-06	GLYR1	hypothetical protein contains similarity to 3-hydroxyisobutyrate dehydrogenase GB:AAC06408 from [Aquifex aeolicus]; supported by cDNA: gi_15146313_gb_AY049298.1_
161	266262_at	At2g27590	-1.1758	0.00802564	---	hypothetical protein predicted by genscan and genefinder;supported by full-length cDNA: Ceres:112362.
162	248954_at	At5g45420	-1.17661	0.00271194	---	unknown protein ; supported by cDNA: gi_13605892_gb_AF367345.1_AF367345
163	255682_at	At4g00560	-1.17823	0.00231434	---	putative dTDP-6-deoxy-L-mannose-dehydrogenase
164	253805_at	At4g28260	-1.18168	0.000477449	---	putative protein
165	251066_at	At5g01880	-1.18281	0.00236341	---	putative protein RING-H2 finger protein RHA3a - Arabidopsis thaliana, EMBL:AF078824
166	248138_at	At5g54960	-1.18402	4.69279e-05	PDC2	pyruvate decarboxylase (gb|AAB16855.1)
167	258992_at	At3g08930	-1.18558	0.00058821	---	unknown protein similar to unknown protein GB:BAA83351 [Oryza sativa]; supported by cDNA: gi_14334835_gb_AY035091.1_
168	250480_at	At5g10290	-1.18735	0.00183089	---	protein serine/threonine kinase-like protein putative protein serine/threonine kinase - Sorghum bicolor, EMBL:Y14600
169	262098_at	At1g56170	-1.19979	0.00878072	NF-YC2	transcription factor, putative similar to Transcription factor GB:CAA74053 GI:2398533 from [Arabidopsis thaliana];supported by full-length cDNA: Ceres:26157.
170	263928_at	At2g36330	-1.20228	3.07096e-05	---	hypothetical protein predicted by genscan
171	258527_at	At3g06850	-1.20451	0.000155236	BCE2	branched chain alpha-keto acid dehydrogenase E2 subunit identical to GB:AAF35280 from [Arabidopsis thaliana] (J. Biol. Chem. 275 (2000) (8), 6007-6013);supported by full-length cDNA: Ceres:25128.
172	262202_at	At2g01110	-1.21514	0.000724141	APG2	TATC-like protein similar to GB:AAD33946 and TatC protein from [Escherichia coli];supported by full-length cDNA: Ceres:117779.
173	264348_at	At1g12110	-1.21538	0.000723621	NRT1.1	putative NPK1-related protein kinase 2 similar to nitrate chlorate transporter GB:Q05085 from (Arabidopsis thaliana); supported by cDNA: gi_166667_gb_L10357.1_ATHCHL1A
174	258999_at	At3g01850	-1.21788	0.000200475	---	putative D-ribulose-5-phosphate 3-epimerase similar to D-ribulose-5-phosphate 3-epimerase GB:AAF01048 [Oryza sativa]; contains non-consensus splice sites at exon 1 and exon2supported by full-length cDNA: Ceres:2398.
175	261388_at	At1g05385	-1.22859	0.000680074	---	Expressed protein ; supported by cDNA: gi_13877958_gb_AF370242.1_AF370242
176	249575_at	At5g37670	-1.2391	0.00198189	---	low-molecular-weight heat shock protein - like cytosolic class I small heat-shock protein HSP17.5, Castanea sativa, EMBL:CSA9880
177	266327_at	At2g46680	-1.24281	0.00655246	ATHB-7	homeodomain transcription factor (ATHB-7) identical to SP:P46897; supported by cDNA: gi_15027938_gb_AY045826.1_
178	256422_at	At1g33520	-1.24987	0.00574955	MOS2	unknown protein
179	259148_at	At3g10350	-1.25299	0.00375794	---	putative ATPase similar to ATPase GB:CAB54139 [Solanum tuberosum], Pfam HMM hit: arsenite activated ATPase (arsA)
180	251200_at	At3g63010	-1.255	0.00581853	GID1B	putative protein PrMC3, Pinus radiata, EMBL:AF110333
181	256854_at	At3g15180	-1.2591	0.000342263	---	hypothetical protein predicted by genemark.hmm;supported by full-length cDNA: Ceres:39566.
182	248338_at	At5g52440	-1.26984	0.00856543	HCF106	HCF106 (gb|AAD32652.1) ; supported by cDNA: gi_4894913_gb_AF139188.1_AF139188
183	262741_at	At1g28760	-1.27583	0.00415455	---	hypothetical protein
184	250247_at	At5g13720	-1.28124	0.00374246	---	unknown protein
185	250890_at	At5g04520	-1.30192	0.00370666	---	3-oxoacyl-[acyl-carrier-protein] synthase - like protein fabF 3-oxoacyl-[acyl-carrier-protein]synthase II, Neisseria meningitidis, EMBL:U73942
186	261411_at	At1g07790	-1.30402	0.00433757	HTB1	histone H2B identical to GB:CAA73156 from [Arabidopsis thaliana] (Plant Physiol. 115 (4), 1385-1395 (1997));supported by full-length cDNA: Ceres:8711.
187	253884_at	At4g27670	-1.30404	0.000466185	HSP21	heat shock protein 21
188	252976_s_at	At4g38550	-1.30443	0.00413275	---	Phospholipase like protein Arabidopsis thaliana pEARLI 4 mRNA, PID:g871782
189	261303_at	At1g48620	-1.30597	0.000980337	HON5	unknown protein contains DNA-binding domain
190	263164_at	At1g03070	-1.31453	0.000130003	---	putative glutamate/aspartate-binding peptide Belongs to the PF|01027 Uncharacterized protein family UPF0005 with 7 transmembrane domains
191	253099_s_at	At4g37530	-1.32824	6.36767e-05	---	peroxidase - like protein peroxidase, Arabidopsis thaliana, gb:X98314
192	250815_s_at	At5g05060	-1.32877	0.00484334	---	putative protein similar to unknown protein (pir||T00890); supported by cDNA: gi_14334521_gb_AY034952.1_
193	262456_at	At1g11260	-1.33752	4.21215e-05	STP1	glucose transporter almost identical to glucose transporter GB:P23586 from [Arabidopsis thaliana]; supported by full-length cDNA: Ceres: 33727.
194	249735_at	At5g24450	-1.33792	5.65261e-05	---	putative protein contains similarity to general transcription factor IIIC, polypeptide 5
195	255485_at	At4g02550	-1.3484	4.37004e-06	---	predicted protein of unknown function similar to A. thaliana protein T10M13.21, GenBank accession number AF001308
196	262059_at	At1g80030	-1.35038	0.00150902	---	DnaJ protein, putative similar to DnaJ homolog GI:9294487 from [Arabidopsis thaliana]; supported by cDNA: gi_14326567_gb_AF385738.1_AF385738
197	249754_at	At5g24530	-1.35083	0.00440922	DMR6	flavanone 3-hydroxylase-like protein ; supported by full-length cDNA: Ceres: 149654.
198	258141_at	At3g18035	-1.37347	0.000459094	HON4	hypothetical protein
199	257939_at	At3g19930	-1.38762	0.00308549	STP4	monosaccharide transport protein, STP4 identical to GB:S25009 from [Arabidopsis thaliana]; supported by cDNA: gi_13605905_gb_AF367352.1_AF367352
200	250423_s_at	At5g10610	-1.39783	0.00388083	CYP81K2	cytochrome P450 - like protein cytochrome P450, Helianthus tuberosus, EMBL:HTCYP81L
201	255266_at	At4g05200	-1.40411	0.00613272	---	receptor protein kinase - like protein receptor-like protein kinase homolog RK20-1, Phaesolus vulgaris, gb:AAD21872
202	257670_at	At3g20340	-1.40454	0.00803943	---	unknown protein
203	264664_at	At1g09660	-1.40457	0.000606349	---	putative elongation factor similar to GB:AAC67357
204	248453_at	At5g51340	-1.40588	0.00226721	---	unknown protein
205	257772_at	At3g23080	-1.41121	5.01662e-05	---	unknown protein C-term similar to phosphatidylcholine transfer protein GB:AAF08345 [Homo sapiens]; supported by cDNA: gi_15810256_gb_AY056167.1_
206	255317_at	At4g04180	-1.41229	0.00131967	---	putative vesicle transfer ATPase
207	256505_at	At1g75200	-1.42551	0.000585059	---	unknown protein
208	262225_at	At1g53840	-1.42553	0.000158264	ATPME1	pectinesterase, putative similar to pectinesterase GI:732912 from [Phaseolus vulgaris];supported by full-length cDNA: Ceres:41374.
209	259254_at	At3g07630	-1.42589	0.00770029	ADT2	putative P-protein: chorismate mutase, prephenate dehydratase similar to P-protein: chorismate mutase, prephenate dehydratase GB:P43900 [Haemophilus influenzae];supported by full-length cDNA: Ceres:118932.
210	245251_at	At4g17615	-1.4268	0.00736865	CBL1	calcineurin B-like protein 1 ; supported by cDNA: gi_3309081_gb_AF076251.1_AF076251
211	264741_at	At1g62290	-1.42709	2.39618e-05	---	aspartic protease, putative similar to aspartic protease GI:1326164 from [Brassica napus]
212	261862_at	At1g50410	-1.43345	0.000944975	---	DNA-binding protein, putative similar to helicase-like transcription factor GB:CAA86572 GI:1658307 from [Homo sapiens]; supported by cDNA: gi_14532629_gb_AY039939.1_
213	264394_at	At1g11860	-1.44123	4.60569e-05	---	aminomethyltransferase-like precursor protein very strong similarity to aminomethyltransferase precursor gb|U79769 from Mesembryanthemum crystallinum. ESTs gb|T43167, gb|T21076, gb|H36999, gb|T22773, gb|N38038, gb|T13742, gb|Z26545, gb|T20753 and gb|W43123 come from this gene
214	265561_s_at	At2g05510	-1.44159	0.00457104	---	putative glycine-rich protein
215	264224_at	At1g67440	-1.45298	0.000351398	emb1688	hypothetical protein predicted by genemark.hmm
216	248312_at	At5g52580	-1.45945	7.32213e-05	---	unknown protein
217	262135_at	At1g78080	-1.46701	0.00492042	RAP2.4	AP2 domain containing protein, putative similar to AP2 domain containing protein GI:2281633 from [Arabidopsis thaliana]; supported by cDNA: gi_13877778_gb_AF370152.1_AF370152
218	258050_at	At3g16200	-1.47227	0.00765647	---	unknown protein
219	253573_at	At4g31020	-1.48203	0.00544821	---	putative protein BEM46 PROTEIN, Schizosaccharomyces pombe, PID:D1022245
220	257989_at	At3g19770	-1.48865	1.82082e-05	VPS9A	unknown protein ; supported by cDNA: gi_15027906_gb_AY045810.1_
221	263320_at	At2g47180	-1.489	1.25656e-05	AtGolS1	putative galactinol synthase ;supported by full-length cDNA: Ceres:124236.
222	249942_at	At5g22300	-1.49352	0.000246936	GAPB	Nitrilase 4 (sp|P46011) ; supported by full-length cDNA: Ceres: 6220.
223	265387_at	At2g20670	-1.49677	0.000112186	---	unknown protein ;supported by full-length cDNA: Ceres:34827.
224	245243_at	At1g44414	-1.50821	0.00894456	---	hypothetical protein predicted by genemark.hmm
225	255456_at	At4g02920	-1.51346	6.85547e-05	---	hypothetical protein ;supported by full-length cDNA: Ceres:6957.
226	253136_at	At4g35470	-1.51807	0.00147329	---	putative protein leucine-rich protein - Helianthus annuus (common sunflower),PIR:T12704
227	260855_at	At1g21920	-1.52438	9.06592e-05	---	phosphatidylinositol-4-phosphate 5-kinase, putative similar to phosphatidylinositol-4-phosphate 5-kinase GB:CAB53377 GI:5777366 from [Arabidopsis thaliana];supported by full-length cDNA: Ceres:37462.
228	259516_at	At1g20450	-1.5489	0.000869005	ERD10	hypothetical protein ; supported by cDNA: gi_15081631_gb_AY048208.1_
229	246476_at	At5g16730	-1.54987	0.00207233	---	putative protein predicted proteins - Arabidopsis thaliana and Oryza sativa
230	251637_at	At3g57570	-1.55489	0.000782284	---	hypothetical protein
231	253161_at	At4g35770	-1.5769	0.00634362	SEN1	senescence-associated protein sen1 identical to senescence-associated protein GI:1046270 from [Arabidopsis thaliana] ;supported by full-length cDNA: Ceres:13699.
232	261622_at	At1g01970	-1.57747	0.000117041	---	hypothetical protein predicted by genemark.hmm
233	260672_at	At1g19480	-1.5947	0.00475106	---	Expressed protein ; supported by full-length cDNA: Ceres: 36817.
234	266202_at	At2g02400	-1.61097	0.00496829	---	putative cinnamoyl-CoA reductase
235	267138_s_at	At2g38210	-1.61244	4.6695e-05	PDX1.1	similar to SOR1 from the fungus Cercospora nicotianae
236	259173_at	At3g03640	-1.61588	0.00145421	BGLU25	beta-glucosidase identical to beta-glucosidase GB:AAC31962 [Arabidopsis thaliana]; supported by cDNA: gi_3420934_gb_AF082157.1_AF082157
237	248050_at	At5g56100	-1.63354	4.00036e-06	---	unknown protein
238	246410_at	At1g57760	-1.64082	0.000733798	---	hypothetical protein predicted by genemark.hmm
239	264905_at	At2g17430	-1.65349	0.00201256	MLO7	putative Mlo protein
240	256813_at	At3g21360	-1.66698	0.00993208	---	unknown protein
241	267359_at	At2g40020	-1.67044	0.000991562	---	hypothetical protein predicted by genefinder;supported by full-length cDNA: Ceres:32440.
242	247352_at	At5g63650	-1.67618	4.89577e-06	SNRK2.5	serine/threonine-protein kinase ;supported by full-length cDNA: Ceres:39888.
243	253320_at	At4g34020	-1.67729	0.00802527	---	putative protein ThiJ protein, Escherichia coli, PIR:H64771
244	248958_at	At5g45590	-1.68004	0.00984097	---	unknown protein ; supported by full-length cDNA: Ceres: 39782.
245	255087_at	At4g09330	-1.69302	0.000604405	---	putative protein proteins of this bac
246	266166_at	At2g28080	-1.69866	0.00324909	---	putative glucosyltransferase ; supported by full-length cDNA: Ceres: 13761.
247	255094_at	At4g08590	-1.70068	0.00288682	ORTHL	putative zinc finger protein
248	252665_at	At3g44140	-1.70532	0.0032261	---	valine-rich protein
249	252032_at	At3g52150	-1.73491	0.00073879	---	putative protein RNA-binding protein 30 - Nicotiana plumbaginifolia,PIR2:S26203
250	257253_at	At3g24190	-1.7472	0.00169756	---	unknown protein ; supported by cDNA: gi_15294249_gb_AF410316.1_AF410316
251	256262_at	At3g12150	-1.75238	0.00138614	---	unknown protein
252	264418_at	At1g43190	-1.76187	0.000732135	---	nuclear ribonucleoprotein, putative similar to nuclear ribonucleoprotein GI:32353 from [Homo sapiens]
253	257144_at	At3g27300	-1.7662	0.00799923	G6PD5	glucose-6-phosphate 1-dehydrogenase, putative similar to glucose-6-phosphate 1-dehydrogenase GB:CAB52674 from [Arabidopsis thaliana] (Plant Mol. Biol. (1999) 40 (3), 487-494)
254	267504_at	At2g45530	-1.7682	0.00016309	---	unknown protein ;supported by full-length cDNA: Ceres:35578.
255	263370_at	At2g20500	-1.77151	0.000876616	---	hypothetical protein predicted by genscan
256	245272_at	At4g17250	-1.7865	0.00754292	---	hypothetical protein ; supported by cDNA: gi_16323154_gb_AY057681.1_
257	266907_at	At2g34550	-1.78828	0.00927148	ATGA2OX3	Expressed protein ; supported by full-length cDNA: Ceres: 2187.
258	253249_at	At4g34680	-1.79421	0.000476238	---	GATA transcription factor 3
259	249321_at	At5g40920	-1.82877	0.00169295	---	disease resistance protein-like
260	264758_at	At1g61340	-1.83079	5.70452e-06	---	late embryogenesis abundant protein, putative similar to late embryogenesis abundant protein GI:1350540 from [Picea glauca]
261	246323_at	At1g16690	-1.84422	0.00227068	---	hypothetical protein predicted by genemark.hmm
262	245645_at	At1g24764	-1.84556	0.00713823	ATMAP70-2	F5A9.19 unknown protein; similar to ESTs dbj AV529799.1, dbj|AV524005.1
263	246251_at	At4g37220	-1.85044	0.000327976	---	cold acclimation protein homolog
264	247846_at	At5g58100	-1.86481	8.60036e-05	---	putative protein
265	257232_at	At3g16500	-1.89691	0.00735495	PAP1	phytochrome-associated protein 1 (PAP1) nearly identical to phytochrome-associated protein 1 (PAP1) GB:AF088281 [Arabidopsis thaliana] (sequence discrepancy at (232-242 (this): 213-217 (GB:AF088281)));supported by full-length cDNA: Ceres:38146.
266	263574_at	At2g16990	-1.90381	0.00537925	---	putative tetracycline transporter protein
267	250464_at	At5g10040	-1.90458	8.20179e-07	---	hypothetical protein
268	263603_at	At2g16340	-1.91287	0.00949695	---	hypothetical protein
269	251259_at	At3g62260	-1.91558	0.00218428	---	putative protein phosphoprotein phosphatase (EC 3.1.3.16) 1A-alpha - Homo sapiens, PIR:S22423;supported by full-length cDNA: Ceres:20050.
270	259982_at	At1g76410	-1.92282	0.00325448	ATL8	putative RING zinc finger protein contains Pfam profile: PF00097 Zinc finger, C3HC4 type (RING finger); supported by full-length cDNA: Ceres: 27464.
271	246355_at	At1g38470	-1.92582	0.00868408	---	hypothetical protein
272	261784_at	At1g08220	-1.93228	0.00658726	---	hypothetical protein predicted by genemark.hmm
273	262484_at	At1g21700	-1.95022	0.00386372	ATSWI3C	putative transcriptional regulatory protein similar to SWI/SNF complex transcriptional regulator, GB:CAB16236 from [Schizosaccharomyces pombe], EST gb|Z25609 comes from this gene
274	251310_at	At3g61150	-1.95982	0.000518632	HDG1	homeobox protein Anthocyaninless2 ANL2 - Arabidopsis thaliana, EMBL:AF077335; supported by cDNA: gi_15292864_gb_AY050866.1_
275	247611_at	At5g60710	-1.97567	0.00724861	---	putative protein predicted proteins
276	266925_at	At2g45740	-2.00552	0.00483622	PEX11D	unknown protein ;supported by full-length cDNA: Ceres:12250.
277	245244_at	At1g44350	-2.01131	0.000191973	ILL6	IAA-amino acid hydrolase, putative similar to IAA-amino acid hydrolase GI:3421384 from [Arabidopsis thaliana]
278	254403_at	At4g21323	-2.0184	2.53623e-05	---	subtilisin-like serine protease contains similarity to subtilase; SP1 GI:9957714 from [Oryza sativa]
279	262459_at	At1g50400	-2.02256	0.00206337	---	hypothetical protein similar to hypothetical protein GB:AAD50049 GI:5734784 from [Arabidopsis thaliana]
280	260741_at	At1g15045	-2.04388	0.00796468	---	hypothetical protein contains Pfam profile: PF00117 Glutamine amidotransferase class-I
281	255068_at	At4g08920	-2.04645	0.000991096	CRY1	Arabidopsis thaliana flavin-type blue-light photoreceptor (SW:Q43125) (Pfam: PF00875, Score=765.2, E=2.6e-226, N=1) ; supported by cDNA: gi_13605524_gb_AF361588.1_AF361588
282	249629_at	At5g37590	-2.04953	0.00529929	---	kinesin -like protein Krm protein, L.japonicus, EMBL:LJGLN1
283	257073_at	At3g19650	-2.05645	0.00126968	---	hypothetical protein predicted by genscan+
284	249417_at	At5g39670	-2.0597	0.00145675	---	calcium-binding protein - like cbp1 calcium-binding protein, Lotus japonicus, EMBL:LJA251808; supported by cDNA: gi_16648829_gb_AY058192.1_
285	247675_at	At5g59940	-2.07059	0.00264475	---	putative protein large number of predicted zinc finger proteins, Arabidopsis thaliana, Homo sapiens and others
286	257949_at	At3g21750	-2.07944	0.00110189	UGT71B1	putative UDP-glucose glucosyltransferase similar to GB:Q40284 from [Manihot esculenta]
287	249359_at	At5g40470	-2.0977	0.0024883	---	putative protein unnamed ORF, Homo sapiens, EMBL:AK001438; supported by cDNA: gi_16612313_gb_AF439848.1_AF439848
288	249862_at	At5g22920	-2.09948	0.00923523	---	PGPD14 protein ;supported by full-length cDNA: Ceres:41666.
289	266028_at	At2g06000	-2.13364	0.000661244	---	hypothetical protein predicted by genscan
290	251356_at	At3g61060	-2.14068	3.97646e-05	AtPP2-A13	putative protein hypothetical proteins - Arabidopsis thaliana; supported by cDNA: gi_14334587_gb_AY034967.1_
291	244936_at	ndhA	-2.17571	0.00156757	---	NADH dehydrogenase ND1
292	262719_at	At1g43590	-2.19767	0.00519548	---	hypothetical protein predicted by genscan+
293	253039_at	At4g37760	-2.25576	0.0030214	SQE3	squalene epoxidase - like protein squalene epoxidase, Panax ginseng, AB003516;supported by full-length cDNA: Ceres:118648.
294	252928_at	At4g38940	-2.28854	0.00677892	---	putative protein more than 30 predicted proteins, Arabidopsis;supported by full-length cDNA: Ceres:40069.
295	253178_at	At4g35170	-2.29953	0.00745915	---	putative protein predicted protein, Arabidopsis thaliana
296	248703_at	At5g48430	-2.30882	0.00467777	---	dermal glycoprotein precursor, extracellular-like
297	261751_at	At1g76080	-2.31075	0.00902178	CDSP32	chloroplast drought-induced stress protein, putative similar to chloroplast drought-induced stress protein GI:2582821 from [Solanum tuberosum];supported by full-length cDNA: Ceres:20321.
298	252851_at	At4g40080	-2.33376	0.000756163	---	putative protein CLATHRIN COAT ASSEMBLY PROTEIN AP180 - Mus musculus, SWISSPROT:Q61548;supported by full-length cDNA: Ceres:8970.
299	260056_at	At1g78140	-2.33843	0.00726757	---	hypothetical protein predicted by genscan+;supported by full-length cDNA: Ceres:30065.
300	252969_at	At4g38900	-2.35097	0.00467462	---	putative protein vsf-1 protein, Lycopersicon esculentum, PIR2:S52203; supported by cDNA: gi_15100048_gb_AF401297.1_AF401297
301	266431_at	At2g07230	-2.37727	0.00694064	---	Mutator-like transposase similar to MURA transposase of maize Mutator transposon
302	264976_at	At1g27080	-2.38781	0.00743325	NRT1.6	peptide transporter, putative similar to peptide transporter GB:AAC32034 GI:2655098 from [Hordeum vulgare]
303	255600_s_at	At5g10370	-2.44153	0.00154481	---	putative protein predicted protein, Arabidopsis thaliana and various predicted ATP dependent RNA helicases
304	266483_at	At2g47910	-2.445	0.00525211	CRR6	unknown protein ;supported by full-length cDNA: Ceres:10341.
305	248002_at	At5g56185	-2.45994	0.00827007	ATARP8	Expressed protein ; supported by full-length cDNA: Ceres: 92808.
306	253838_at	At4g27880	-2.4713	0.00203709	---	putative zinc finger protein zinc finger protein SINA1p - Vitis vinifera,PID:e1423803
307	262441_at	At1g47720	-2.47436	0.00835489	OSB1	hypothetical protein similar to hypothetical protein GB:AAD46017 GI:5668791 from (Arabidopsis thaliana)
308	262394_at	At1g49510	-2.48097	0.00121992	emb1273	unknown protein
309	253949_at	At4g26780	-2.49296	0.000113432	AR192	grpE like protein ;supported by full-length cDNA: Ceres:35284.
310	247083_at	At5g66290	-2.51269	0.000394558	---	unknown protein
311	256166_at	At1g36920	-2.56113	0.000857675	---	hypothetical protein
312	259703_at	At1g77790	-2.5705	0.0043544	---	putative endo-1,3-beta-glucanase similar to endo-1,3-beta-glucanase GB:BAA21110 [Gossypium hirsutum]
313	252740_at	At3g43270	-2.59778	0.00964126	---	pectinesterase -like protein PECTINESTERASE PPE8B PRECURSOR, Prunus persica, SWISSPROT:PME_PRUPE
314	250151_at	At5g14570	-2.5996	0.00113293	ATNRT2.7	high affinity nitrate transporter - like protein high affinity nitrate transporter, Oryza sativa, EMBL:AB008519; supported by cDNA: gi_14334783_gb_AY035065.1_
315	254061_at	At4g25360	-2.60196	0.000470827	---	putative protein several hypothetical proteins - Arabidopsis thaliana
316	264837_at	At1g03600	-2.67066	0.000795119	---	unknown protein similar to ESTs emb|Z27038, gb|AA451546, emb|Z29876, gb|T45359 and gb|R90316;supported by full-length cDNA: Ceres:111449.
317	260453_s_at	At1g72510	-2.69262	0.00070022	---	unknown protein
318	258990_at	At3g08840	-2.71553	0.00604713	---	unknown protein ;supported by full-length cDNA: Ceres:105296.
319	252701_at	At3g43700	-2.73005	0.00105188	ATBPM6	hypothetical protein SPOP protein, Homo sapiens, EMBL:HSJ000644
320	247504_at	At5g61990	-2.73241	0.00422505	---	putative protein various predicted proteins, Arabidopsis thaliana; supported by cDNA: gi_14532709_gb_AY039979.1_
321	265179_at	At1g23650	-2.74023	0.0006822	---	unknown protein predicted by genemark.hmm
322	253618_at	At4g30420	-2.8864	0.0026926	---	nodulin-like protein MtN21 gene product - Medicago truncatula,PID:e1172471
323	264567_s_at	At1g05250	-2.8893	0.00925035	---	putative peroxidase ATP12a Strong similarity to Arabidopsis peroxidase ATP11A (gb|X98802)
324	247218_at	At5g65010	-2.90637	0.00458266	ASN2	asparagine synthetase (gb|AAC72837.1) ; supported by cDNA: gi_3859535_gb_AF095453.1_AF095453
325	265918_at	At2g15090	-2.90938	0.00616402	KCS8	putative fatty acid elongase
326	262680_at	At1g75880	-2.95266	0.00641377	---	anter-specific proline-rich -like protein (APG-like) similar to anter-specific proline-rich protein (APG) SP:P40602 [Arabidopsis thaliana (Mouse-ear cress)]; supported by cDNA: gi_15054381_gb_AY028609.1_
327	259596_at	At1g28130	-2.96142	0.00012513	GH3.17	auxin-regulated GH3 protein, putative similar to auxin-regulated GH3 protein GI:18590 from (Glycine max); supported by cDNA: gi_15450364_gb_AY052283.1_
328	253331_at	At4g33490	-3.01744	0.000844418	---	nucellin -like protein nucellin - Hordeum vulgare,PIR:G2290202;supported by full-length cDNA: Ceres:24738.
329	246125_at	At5g19875	-3.01896	0.000662157	---	Expressed protein ; supported by full-length cDNA: Ceres: 59.
330	264788_at	At2g17880	-3.02603	0.00991511	---	putative DnaJ protein ;supported by full-length cDNA: Ceres:22711.
331	255594_at	At4g01660	-3.05905	0.000199528	ATABC1	putative ABC transporter
332	253907_at	At4g27250	-3.06244	0.00810895	---	putative protein dihydrokaempferol 4-reductase, Medicago sativa, PIR2:S61416
333	247965_at	At5g56540	-3.08038	0.00119549	AGP14	putative protein similar to unknown protein (pir||T06016); supported by cDNA: gi_10880504_gb_AF195895.1_AF195895
334	262223_at	At1g74680	-3.09454	5.57235e-05	---	hypothetical protein predicted by genemark.hmm; supported by cDNA: gi_16209708_gb_AY057616.1_
335	258986_at	At3g08910	-3.16018	0.000599258	---	putative heat shock protein similar to heat-shock protein GB:CAA16887 [Arabidopsis thaliana]; Pfam HMM hit: DnaJ, prokaryotic heat shock protein;supported by full-length cDNA: Ceres:96785.
336	251293_at	At3g61930	-3.19752	0.00444037	---	hypothetical protein
337	254234_at	At4g23680	-3.20649	0.00142604	---	putative major latex protein major latex protein type 1 - Arabidopsis thaliana, EMBL:X91960; supported by cDNA: gi_13605713_gb_AF361838.1_AF361838
338	259795_at	At1g64290	-3.2118	0.000373779	---	hypothetical protein predicted by genemark.hmm
339	257017_at	At3g19620	-3.25109	0.00476703	---	beta-xylosidase, putative similar to beta-xylosidase A GB:BAA28267 from [Aspergillus oryzae]
340	247065_s_at	At5g66900	-3.32037	0.00301229	---	disease resistance protein-like
341	263974_at	At2g42720	-3.37444	0.000687671	---	hypothetical protein predicted by grail
342	254556_at	At4g19220	-3.37731	0.000834048	---	putative protein various predicted proteins, Arabidopsis thaliana
343	252429_at	At3g47500	-3.45293	1.24708e-05	CDF3	H-protein promoter binding factor-2a ;supported by full-length cDNA: Ceres:113639.
344	263867_at	At2g36830	-3.45304	6.11422e-06	GAMMA-TIP	putative aquaporin (tonoplast intrinsic protein gamma) ;supported by full-length cDNA: Ceres:36633.
345	245097_at	At2g40935	-3.74043	1.12237e-06	---	Expressed protein ; supported by full-length cDNA: Ceres: 1297.
346	256740_at	At3g29330	-3.89526	1.72445e-05	---	hypothetical protein predicted by genemark.hmm
347	261927_at	At1g22500	-3.90399	0.00405408	---	RING-H2 zinc finger protein ATL5, putative similar to RING-H2 zinc finger protein ATL5 GI:4928401 from [Arabidopsis thaliana]
348	263200_at	At1g05600	-4.51177	8.00105e-07	---	hypothetical protein predicted by genscan
349	266841_at	At2g26150	-7.27884	2.99154e-09	ATHSFA2	putative heat shock transcription factor
