# Supplementary material for: HSFA2 Functions in the Physiological Adaptation of Undifferentiated Plant Cells to Spaceflight
Source: Int J Mol Sci. 2019 Jan 17;20(2):390. doi: 10.3390/ijms20020390 (PMC6359015; doi:10.3390/ijms20020390)
Supplement: Supplementary file 1 [file ijms-20-00390-s001.zip › ijms-402100-supplementary-XML/File S4 GO 220 FHsfFWt.xlsx]

## Sheet: FHsfFWt
#	ProbeID	TranscriptID	lgFC FHsf : FWt	pValue FHsf : FWt	Gene Symbol	Description
1	251517_at	At3g59370	3.72298	0.00705581	---	putative protein hypothetical protein F12F1.4 - Arabidopsis thaliana, EMBL:AC002131
2	255438_at	At4g03070	3.71051	0.00294604	AOP1	putative oxidoreductase
3	261234_x_at	At1g32830	3.35094	0.0024327	---	hypothetical protein predicted by genemark.hmm
4	246512_at	At5g15630	3.29001	0.00397194	IRX6	putative phytochelatin synthetase putative phytochelatin synthetase - Arabidopsis thaliana, EMBL:AJ006787
5	247773_at	At5g58630	3.21383	0.00468712	---	putative protein
6	266368_at	At2g41380	3.20685	0.00961065	---	putative embryo-abundant protein
7	255923_at	At1g22180	3.0778	0.00555949	---	hypothetical protein contains Pfam profile: PF00650 CRAL/TRIO domain
8	263153_s_at	At1g54010	3.03307	0.00244896	---	myrosinase-associated protein, putative similar to myrosinase-associated protein GI:1769969 from [Brassica napus];supported by full-length cDNA: Ceres:101419.
9	266123_at	At2g45180	2.93772	0.00783834	---	unknown protein identical to GB:AAB82643supported by full-length cDNA: Ceres:17187.
10	250327_at	At5g12050	2.91371	0.00865771	---	putative serine rich protein predicted proteins, Arabidopsis thaliana;supported by full-length cDNA: Ceres:36958.
11	257650_at	At3g16800	2.89581	0.00319087	---	protein phosphatase, putative similar to protein phosphatase-2C GB:AAC36699 from [Mesembryanthemum crystallinum];supported by full-length cDNA: Ceres:6305.
12	259812_at	At1g49840	2.79315	0.000945316	---	unknown protein
13	263690_at	At1g26960	2.79247	0.0035643	AtHB23	putative DNA-binding protein Similar to Homeo Domain proteins from Arabidopsis thaliana GB:S20930, and Helianthus annuus gi|349379, and carrot, gi|1435022. Contains Homeobox domain motif;supported by full-length cDNA: Ceres:121220.
14	258476_at	At3g02400	2.75274	0.00950135	---	hypothetical protein predicted by genefinder
15	253836_at	At4g27840	2.74146	0.00662685	---	putative protein hypothetical protein F28M11.90 - Arabidopsis thaliana, Pir2:T04067
16	249968_at	At5g19070	2.73291	0.00833048	---	putative protein predicted proteins, Arabidopsis thaliana
17	254198_at	At4g24090	2.7195	0.00627178	---	hypothetical protein
18	260132_s_at	At1g66640	2.7133	0.00290534	---	hypothetical protein
19	263736_at	At1g60000	2.51043	0.00722946	---	nucleic acid-binding protein, putative similar to nucleic acid-binding protein GI:168525 from [Zea mays];supported by full-length cDNA: Ceres:41722.
20	261466_at	At1g07690	2.50189	0.00722467	---	hypothetical protein predicted by genemark.hmm
21	266866_at	At2g29940	2.3978	0.00621285	PDR3	putative ABC transporter
22	252310_at	At3g49350	2.36864	0.00239884	---	GTPase activating -like protein GTPase activating protein gyp7, Yarrowia lipolytica, EMBL:YLGYP7
23	252204_at	At3g50340	2.33809	0.00160584	---	putative protein predicted protein, Arabidopsis thaliana
24	262624_at	At1g06450	2.31057	0.00658547	---	CCR4-associated factor, putative similar to CCR4-associated factor-1 SP:Q60809 [Mus musculus (Mouse)]
25	264136_at	At1g78980	2.19739	0.00316866	SRF5	leucine-rich repeat transmembrane protein kinase, putative similar to leucine-rich repeat transmembrane protein kinase 2 GI:3360291 from [Zea mays]
26	263911_at	At2g36560	2.17409	0.00557586	---	hypothetical protein predicted by genefinder
27	266388_at	At2g32340	2.14495	0.0064508	---	hypothetical protein predicted by genscan and genefinder
28	248769_at	At5g47730	1.97028	0.00410686	---	putative protein strong similarity to unknown protein (pir||T05949)
29	264346_at	At1g12010	1.96138	7.98556e-05	---	putative amino-cyclopropane-carboxylic acid oxidase (ACC oxidase) Strong similarity to amino-cyclopropane-carboxylic acid oxidase gb|L27664 from Brassica napus. ESTs gb|Z48548 and gb|Z48549 come from this gene; supported by cDNA: gi_15450652_gb_AY052694.1_
30	245677_at	At1g56660	1.94825	0.00515301	---	hypothetical protein predicted by genemark.hmm
31	247197_at	At5g65240	1.93419	0.00259041	---	receptor-like protein kinase
32	262517_at	At1g17180	1.8866	4.45198e-05	ATGSTU25	putative glutathione transferase Second of three repeated putative glutathione transferases. 72% identical to glutathione transferase [Arabidopsis thaliana] (gi|4006934). Location of ests 191A10T7 (gb|R90188) and 171N13T7 (gb|R65532)
33	266270_at	At2g29470	1.81081	5.94522e-05	ATGSTU3	putative glutathione S-transferase ; supported by cDNA: gi_11096003_gb_AF288185.1_AF288185
34	254998_at	At4g09760	1.72801	0.000301008	---	choline kinase GmCK2p -like protein choline kinase GmCK2p -Glycine max,PID:g1438881;supported by full-length cDNA: Ceres:126037., Ceres:7395.
35	259743_at	At1g71140	1.70083	0.000164097	---	hypothetical protein predicted by genefinder
36	258331_at	At3g15980	1.68749	0.00185186	---	putative coatomer complex subunit similar to subunit of coatomer complex GB:X70476 from [Homo sapiens]
37	260896_at	At1g29310	1.6761	6.95986e-06	---	flower pigmentation protein ATAN11 similar to transport protein sec61 alpha subunit GB:X77805 GI:495262 from [Pyrenomonas salina];supported by full-length cDNA: Ceres:36037.
38	259920_at	At1g72550	1.64298	0.00328611	---	putative phenylalanyl-tRNA synthetase beta-subunit; PheHB similar to phenylalanyl-tRNA synthetase beta-subunit (PheHB) GB:5032011 [Homo sapiens]
39	266440_at	At2g43240	1.56075	0.00473945	---	unknown protein
40	267605_at	At2g32920	1.50245	2.31022e-05	ATPDIL2-3	putative protein disulfide isomerase ; supported by cDNA: gi_15810003_gb_AY054270.1_
41	248134_at	At5g54860	1.49016	6.66022e-06	---	putative protein contains similarity to integral membrane protein
42	257324_at	orf101b	1.48793	0.00861648	---	hypothetical protein
43	251400_at	At3g60420	1.47454	0.00524271	---	putative protein prib5, Ribes nigrum, EMBL:RNI7578;supported by full-length cDNA: Ceres:31361.
44	266290_at	At2g29490	1.47221	2.84571e-05	ATGSTU1	putative glutathione S-transferase ;supported by full-length cDNA: Ceres:38727.
45	260843_at	At1g29060	1.46787	0.00154379	---	unknown protein similar to hypothetical protein GB:CAB10239 GI:2244816 from [Arabidopsis thaliana]; supported by full-length cDNA: Ceres: 4905.
46	261240_at	At1g32940	1.42248	0.00781935	SBT3.5	subtilisin-like serine protease contains similarity to subtilase; SP1 GI:9957714 from [Oryza sativa]
47	262518_at	At1g17170	1.40522	2.49715e-05	ATGSTU24	putative glutathione transferase One of three repeated putative glutathione transferases. 72% identical to glutathione transferase [Arabidopsis thaliana] (gi|4006934)
48	263481_at	At2g04025	1.39542	0.00225583	---	predicted protein
49	247729_at	At5g59530	1.36232	0.00165515	---	1-aminocyclopropane-1-carboxylate oxidase - like protein 1-aminocyclopropane-1-carboxylate oxidase kidney bean, PIR:T10818
50	248713_at	At5g48180	1.36191	0.000121168	NSP5	putative protein contains similarity to jasmonate inducible protein;supported by full-length cDNA: Ceres:19110.
51	265354_at	At2g16700	1.3473	0.000163928	ADF5	actin depolymerizing factor 5 ;supported by full-length cDNA: Ceres:26940.
52	250249_at	At5g13760	1.33783	0.0071301	---	putative protein similar to unknown protein (gb AAF63775.1)
53	257325_at	orf113	1.32533	0.00803901	---	hypothetical protein
54	244906_at	orf240a	1.31267	0.00589081	---	hypothetical protein
55	264777_at	At1g08630	1.30879	0.0088815	THA1	unknown protein similar to L-allo-threonine aldolase (D87890); similar to ESTs gb|R30517, gb|T42772, gb|R90493, and gb|R90493;supported by full-length cDNA: Ceres:271327.
56	257323_at	orf294	1.28152	0.00452511	ATMG01190	hypothetical protein
57	264774_at	At1g22890	1.27515	0.00280544	---	unknown protein
58	257955_at	At3g21810	1.24914	0.00163573	---	unknown protein ; supported by cDNA: gi_16649058_gb_AY059899.1_
59	252540_at	At3g45740	1.242	6.72826e-05	---	putative protein CDP-alcohol phosphatidyltransferase - Schizosaccharomyces pombe, EMBL:CAB16578
60	261430_at	At1g18830	1.22701	0.00362247	---	hypothetical protein predicted by genemark.hmm
61	252367_at	At3g48360	1.22684	0.000785753	BT2	putative protein MEL-26, Caenorhabditis elegans, U67737; supported by cDNA: gi_14532781_gb_AY040015.1_
62	263930_at	At2g36300	1.22421	0.000633919	---	hypothetical protein predicted by genscan;supported by full-length cDNA: Ceres:114613.
63	259937_s_at	At1g71330	1.2218	0.00226777	ATNAP5	putative ABC transporter contains Pfam profile: PF00005 ABC transporter
64	255479_at	At4g02380	1.19967	2.76795e-05	SAG21	coded for by A. thaliana cDNA T46835 similar to several small proteins (~100 aa) that are induced by heat, auxin, ethylene and wounding such as Phaseolus aureus indole-3-acetic acid induced protein ARG (SW:32292);supported by full-length cDNA: Ceres:23194.
65	256074_at	At1g18260	1.19694	0.000212765	---	unknown protein ; supported by cDNA: gi_14532715_gb_AY039982.1_
66	253453_at	At4g31860	1.18788	0.000289971	---	protein phosphatase 2C - like protein protein phosphatase 2C, Schizosaccharomyces pombe, PIR2:S54297; supported by cDNA: gi_16209697_gb_AY057611.1_
67	260549_at	At2g43535	1.18422	0.00334333	---	Expressed protein ; supported by full-length cDNA: Ceres: 91704.
68	248381_at	At5g51830	1.18257	7.02917e-05	---	fructokinase 1 ; supported by cDNA: gi_13878052_gb_AF370289.1_AF370289
69	267028_at	At2g38470	1.18216	0.00113524	WRKY33	putative WRKY-type DNA binding protein
70	266995_at	At2g34500	1.17836	0.000713493	CYP710A1	putative cytochrome P450
71	248698_at	At5g48380	1.16244	0.000202301	---	receptor-like protein kinase ; supported by cDNA: gi_13605826_gb_AF367312.1_AF367312
72	256055_at	At1g07030	1.15994	0.00364358	---	mitochondrial carrier protein, putative similar to mitochondrial carrier protein GI:3378495 from [Ribes nigrum]
73	262482_at	At1g17020	1.13718	0.000210615	SRG1	SRG1-like protein Strong homology to SRG1 protein, a new member of the Fe(II)/ascorbate oxidase superfamily, Similar to SRG1 protein [Arabidopsis thaliana] (gi|629561). Location of est F1A5T7 (gb|N96370); supported by cDNA: gi_15081818_gb_AY048302.1_
74	263134_at	At1g78570	1.13249	0.00304696	RHM1	dTDP-glucose 4,6-dehydratase, putative similar to dTDP-glucose 4,6-dehydratase GI:5921157 from [Streptomyces avermitilis]; supported by cDNA: gi_14596090_gb_AY042833.1_
75	256252_at	At3g11340	1.12531	0.00591925	---	glucosyl transferase, putative similar to zeatin O-xylosyltransferase SP:P56725 [Phaseolus vulgaris (Kidney bean) (French bean)]
76	267132_at	At2g23420	1.12471	4.12068e-05	NAPRT2	unknown protein
77	253994_at	At4g26080	1.12022	0.00319418	ABI1	protein phosphatase ABI1 ; supported by cDNA: gi_14334799_gb_AY035073.1_
78	246595_at	At5g14780	1.11964	0.00113316	FDH	formate dehydrogenase (FDH) ;supported by full-length cDNA: Ceres:7530.
79	259403_at	At1g17745	1.11792	0.00252227	PGDH	unknown protein ; supported by full-length cDNA: Ceres: 20582.
80	266988_at	At2g39310	1.11702	0.000661313	JAL22	putative myrosinase-binding protein ;supported by full-length cDNA: Ceres:33545.
81	258201_at	At3g13910	1.11127	7.36445e-05	---	hypothetical protein predicted by genscan+supported by full-length cDNA: Ceres:17883.
82	258792_at	At3g04640	1.10009	0.00024713	---	hypothetical protein predicted by genefinder;supported by full-length cDNA: Ceres:8992.
83	247954_at	At5g56870	1.08929	0.00478427	BGAL4	beta-galactosidase (emb|CAB64740.1) ; supported by cDNA: gi_15451017_gb_AY054589.1_
84	258803_at	At3g04670	1.08256	0.00328855	WRKY39	unknown protein similar to elicitor response element binding protein WRKY3 isolog GB:AAB63078 [Arabidopsis thaliana]; supported by cDNA: gi_15450756_gb_AY053420.1_
85	246631_at	At1g50740	1.08209	9.62699e-05	---	unknown protein ; supported by full-length cDNA: Ceres: 34587.
86	256916_at	At3g24050	1.07977	0.00291915	---	GATA transcription factor 1 (AtGATA-1) identical to GATA transcription factor 1 (AtGATA-1) GB:Y13648 [Arabidopsis thaliana];supported by full-length cDNA: Ceres:36927.
87	260999_at	At1g26580	1.07676	0.00929161	---	hypothetical protein similar to putative MYB family transcription factor GB:AAD17429 GI:4335752 from [Arabidopsis thaliana]
88	259694_at	At1g63180	1.0761	0.00689935	UGE3	uridine diphosphate glucose epimerase, putative similar to GI:1143392 from [Arabidopsis thaliana] (Arch. Biochem. Biophys. 327 (1), 27-34 (1996));supported by full-length cDNA: Ceres:1932.
89	260305_at	At1g70490	1.07275	6.23592e-06	ARFA1D	putative ADP-ribosylation factor 1 nearly identical to ADP-ribosylation factor 1 GB:P36397 [Arabidopsis thaliana];supported by full-length cDNA: Ceres:33126.
90	255616_at	At4g01300	1.06905	0.00596192	---	hypothetical protein
91	252662_at	At3g44340	1.06302	0.000182209	CEF	putative protein Sec24A protein, Homo sapiens, EMBL:HSA131244; supported by cDNA: gi_11229585_emb_AJ251579.1_ATH251579
92	259479_at	At1g19020	1.05209	0.00610837	---	Expressed protein ; supported by full-length cDNA: Ceres: 31015.
93	264148_at	At1g02220	1.03053	0.00556542	ANAC003	NAM (no apical meristem)-like protein, putative similar to NAM (no apical meristem)-like protein GI:9759589 from (Arabidopsis thaliana)
94	257522_at	At3g08990	1.02066	0.00806369	---	Yippee-like protein similar to Yippee putative zinc binding protein GB:AAD47882 [Homo sapiens]
95	246858_at	At5g25930	1.01031	0.00115831	---	receptor-like protein kinase - like receptor-like protein kinase 5, Arabidopsis thaliana, PIR:S27756
96	250774_at	At5g05450	-1.00171	0.00852156	---	ATP-dependent RNA helicase-like protein
97	266898_at	At2g45990	-1.00815	0.000112391	---	unknown protein ; supported by cDNA: gi_15292712_gb_AY050790.1_
98	252013_at	At3g52860	-1.01104	0.00640893	---	putative protein
99	250113_at	At5g16320	-1.01409	0.000106687	FRL1	putative protein similar to unknown protein (pir||T01798)
100	249863_at	At5g22950	-1.02907	0.00848962	VPS24.1	putative protein contains similarity to unknown protein (emb|CAB89315.1); supported by cDNA: gi_15451067_gb_AY054614.1_
101	265389_at	At2g20690	-1.03771	0.00250858	---	putative riboflavin synthase alpha chain ; supported by full-length cDNA: Ceres: 528.
102	265475_at	At2g15620	-1.04297	0.00305455	NIR1	ferredoxin--nitrite reductase ; supported by cDNA: gi_15010613_gb_AY045608.1_
103	247280_at	At5g64260	-1.05091	0.000226329	EXL2	phi-1-like protein ;supported by full-length cDNA: Ceres:37357.
104	265027_at	At1g24450	-1.05379	0.000148957	NFD2	putative ribonuclease III similar to ESTs emb|Z18464 and gb|AA389811; supported by cDNA: gi_15010593_gb_AY045598.1_
105	262338_at	At1g64185	-1.05444	0.00551094	---	Expressed protein ; supported by full-length cDNA: Ceres: 10252.
106	251349_s_at	At3g61020	-1.06896	0.00615527	---	putative protein several hypothetical proteins - Arabidopsis thaliana
107	261806_at	At1g30510	-1.07121	0.00109681	ATRFNR2	ferrodoxin NADP oxidoreductase, putative similar to ferrodoxin NADP oxidoreductase GB:X99419 GI:1480346 from [Pisum sativum]supported by full-length cDNA: Ceres:40436.
108	266119_at	At2g02100	-1.07242	0.00485679	LCR69	protease inhibitor II identical to GB:X69139, contains a gamma-thionin family signature (PDOC00725); supported by cDNA: gi_13878184_gb_AF370355.1_AF370355
109	266099_at	At2g38040	-1.08758	0.00209827	CAC3	putative alpha-carboxyltransferase ; supported by cDNA: gi_6851090_gb_AF056969.1_AF056969
110	253824_at	At4g27940	-1.12188	0.00565803	MTM1	putative protein protein kinase LePK7, Lycopersicon esculentum, gb:U89684;supported by full-length cDNA: Ceres:147875.
111	249994_at	At5g18590	-1.1221	0.003585	---	putative protein cell polarity protein tea1p, Schizosaccharomyces pombe, PIR:T40866
112	262679_at	At1g75830	-1.12628	0.00520367	LCR67	unknown protein ; supported by cDNA: gi_15529223_gb_AY052236.1_
113	250424_at	At5g10550	-1.13495	0.000776432	GTE2	bromodomain protein - like bromodomain protein (BRDT), Homo sapiens, EMBL:AF019085
114	260090_at	At1g73310	-1.1816	0.00822407	scpl4	putative serine carboxypeptidase similar to serine carboxypeptidase I precursor GB:P07519 [Hordeum vulgare], glucose acyltransferase GB:AAD01263 [Solanum berthaultii]; contains Pfam profile: PF00450 Serine carboxypeptidase
115	253477_at	At4g32320	-1.18166	0.0043742	APX6	L-ascorbate peroxidase - like protein various L-ascorbate peroxidases
116	251037_at	At5g02100	-1.21317	0.000832062	UNE18	putative protein oxysterol-binding protein - Mus musculus, EMBL:AB017026; supported by cDNA: gi_15292810_gb_AY050839.1_
117	266874_at	At2g44760	-1.23494	0.00690453	---	unknown protein
118	257467_at	At1g31320	-1.24927	0.000346089	LBD4	hypothetical protein similar to hypothetical protein GB:AAF24588 GI:6692123 from [Arabidopsis thaliana]
119	258403_at	At3g15380	-1.25794	0.006842	---	hypothetical protein predicted by genscan+; supported by cDNA: gi_15028188_gb_AY045917.1_
120	252901_at	At4g39550	-1.27151	0.000488385	---	putative protein various predicted proteins, Arabidopsis thaliana
121	246000_at	At5g20820	-1.32554	0.000342817	---	putative protein predicted proteins, Arabidopsis thaliana;supported by full-length cDNA: Ceres:19897.
122	261888_at	At1g80800	-1.34321	0.00336164	---	ribosomal protein, putative similar to ribosomal protein S12 GB:AAD39838 GI:5106775 from [Hordeum vulgare]
123	256456_at	At1g75180	-1.41821	0.00970858	---	unknown protein ; supported by full-length cDNA: Ceres: 148308.
124	253190_at	At4g35340	-1.41947	0.00366611	---	UDP-galactose transporter - like protein UDP-galactose transporter homologue, fission yeast,PIR2:JC5413
125	256358_at	At1g66470	-1.41957	0.00445015	---	unknown protein
126	262058_at	At1g79975	-1.44025	0.0039622	---	Expressed protein ; supported by full-length cDNA: Ceres: 7260.
127	256805_at	At3g20930	-1.45373	0.00279879	---	unknown protein contains similarity to plastid protein GB:AAB80660 from [Arabidopsis thaliana], contains Pfam profile: PF00076 RNA recognition motif;supported by full-length cDNA: Ceres:112006.
128	257670_at	At3g20340	-1.54313	0.00417263	---	unknown protein
129	252032_at	At3g52150	-1.57948	0.00169171	---	putative protein RNA-binding protein 30 - Nicotiana plumbaginifolia,PIR2:S26203
130	248809_at	At5g47520	-1.59983	0.000172482	AtRABA5a	GTP-binding protein-like
131	250459_at	At5g09860	-1.60109	0.00409453	---	unknown protein ; supported by cDNA: gi_15983383_gb_AF424566.1_AF424566
132	248338_at	At5g52440	-1.63247	0.0012784	HCF106	HCF106 (gb|AAD32652.1) ; supported by cDNA: gi_4894913_gb_AF139188.1_AF139188
133	247108_at	At5g66160	-1.67388	0.000151634	RMR1	ReMembR-H2 protein JR700 (gb|AAF32325.1) ; supported by cDNA: gi_14334831_gb_AY035089.1_
134	262704_at	At1g16530	-1.69027	0.00512962	ASL9	hypothetical protein predicted by genscan
135	253063_at	At4g37640	-1.70248	0.00420053	ACA2	plasma membrane-type calcium ATPase (ACA2) ; supported by cDNA: gi_3335059_gb_AF025842.1_AF025842
136	250975_at	At5g03050	-1.70811	0.00486917	---	putative protein
137	254124_at	At4g24500	-1.71011	0.00759247	---	hypothetical protein ; supported by cDNA: gi_15028120_gb_AY046010.1_
138	255529_at	At4g02120	-1.72717	0.00776797	---	CTP synthase - like protein
139	267356_at	At2g39930	-1.74454	0.000381024	ISA1	putative isoamylase
140	262326_at	At1g64140	-1.75776	0.00918629	---	hypothetical protein similar to putative disease resistance protein GB:CAB40943 GI:4586107 from [Arabidopsis thaliana]
141	266563_at	At2g23990	-1.77742	0.00955187	---	nodulin-like protein
142	253083_at	At4g36250	-1.81056	9.51352e-05	ALDH3F1	aldehyde dehydrogenase like protein aldehyde dehydrogenase (NAD+) (EC 1.2.1.3) 4, microsomal, rat, PIR2:A41028
143	261493_at	At1g14410	-1.83295	0.00514311	WHY1	DNA-binding protein p24, putative similar to DNA-binding protein p24 GI:9651810 from [Solanum tuberosum]; supported by cDNA: gi_13877786_gb_AF370156.1_AF370156
144	251959_at	At3g53410	-1.84677	0.000607407	---	putative protein KIAA0544 protein, Homo sapiens, EMBL:AB011116;supported by full-length cDNA: Ceres:110247.
145	248534_at	At5g50030	-1.8581	0.0091049	---	putative protein contains similarity to pollen-specific protein Bnm1
146	267631_at	At2g42150	-1.86439	0.00788275	---	hypothetical protein predicted by genefinder; similar to GP|2443880|AC002294
147	252169_at	At3g50520	-1.9444	0.00269203	---	putative protein several bacterial phosphoglycerate mutases; supported by cDNA: gi_14334855_gb_AY035101.1_
148	264374_at	At2g25180	-1.94499	0.0051389	ARR12	putative two-component response regulator protein similarity to RegA, Dictyostelium discoideum, GB:U60170
149	255175_at	At4g07960	-1.96379	0.00928133	ATCSLC12	putative glucosyltransferase ;supported by full-length cDNA: Ceres:3126.
150	266215_at	At2g06850	-1.97911	0.00497029	EXGT-A1	putative endoxyloglucan glycosyltransferase identical to GB:D16454;supported by full-length cDNA: Ceres:15276.
151	257816_at	At3g25140	-1.9803	0.00797132	QUA1	glycosyl transferase, putative contains Pfam profile: PF01501 glycosyl transferase family 8
152	249365_at	At5g40600	-2.02854	0.00290603	---	putative protein predicted protein, Arabidopsis thaliana
153	256286_at	At3g12180	-2.0317	0.00407962	---	unknown protein
154	257710_at	At3g27350	-2.0723	0.00515724	---	unknown protein ;supported by full-length cDNA: Ceres:20618.
155	259596_at	At1g28130	-2.07295	0.00339165	GH3.17	auxin-regulated GH3 protein, putative similar to auxin-regulated GH3 protein GI:18590 from (Glycine max); supported by cDNA: gi_15450364_gb_AY052283.1_
156	262222_at	At1g74700	-2.07322	0.00374263	TRZ1	unknown protein
157	260823_at	At1g06770	-2.07471	0.0096688	DRIP1	hypothetical protein predicted by genemark.hmm
158	266272_at	At2g29600	-2.09038	0.0099887	---	hypothetical protein predicted by genscan
159	257772_at	At3g23080	-2.09916	2.44801e-07	---	unknown protein C-term similar to phosphatidylcholine transfer protein GB:AAF08345 [Homo sapiens]; supported by cDNA: gi_15810256_gb_AY056167.1_
160	261189_at	At1g33040	-2.10917	0.000976462	NACA5	hypothetical protein contains similarity to nascent polypeptide associated complex alpha chain GI:6752882 from [Pinus taeda];supported by full-length cDNA: Ceres:105071.
161	257020_at	At3g19590	-2.11263	0.00922704	---	mitotic checkpoint protein, putative similar to testis mitotic checkpoint BUB3 GB:AAC28439 from [Homo sapiens];supported by full-length cDNA: Ceres:35031.
162	254928_at	At4g11410	-2.12315	0.00556791	---	putative protein hypothetical protein - Brassica napus,PIR2:S42651
163	260524_at	At2g47230	-2.13118	0.00176223	---	unknown protein
164	260700_at	At1g32260	-2.13589	0.000824803	---	hypothetical protein identical to hypothetical protein GB:AAF81322 GI:8920600 from (Arabidopsis thaliana)
165	247036_at	At5g67130	-2.13878	0.000410303	---	putative protein contains similarity to MAP3K-like protein kinase;supported by full-length cDNA: Ceres:38897.
166	262180_at	At1g78050	-2.16533	0.000133258	PGM	phosphoglycerate mutase, putative similar to phosphoglycerate mutase GI:8979237 from [Chlamydia muridarum]
167	256323_at	At1g54920	-2.17172	0.00135215	---	unknown protein ; supported by cDNA: gi_16930484_gb_AF419596.1_AF419596
168	255318_at	At4g04190	-2.19149	0.00345519	---	hypothetical protein
169	260653_at	At1g32440	-2.24609	0.00937019	PKp3	pyruvate kinase, plastid isozyme, putative similar to GB:Z28374 from [Nicotiana tabacum] (Plant Mol. Biol. 27 (1), 79-89 (1995)); supported by cDNA: gi_16648690_gb_AY058121.1_
170	263000_at	At1g54350	-2.24719	0.00832515	---	hypothetical protein similar to hypothetical ABC transporter ATP-binding protein GI:9955395 from [Microcystis aeruginosa]
171	258156_at	At3g18050	-2.25189	0.00147204	---	unknown protein ; supported by cDNA: gi_15451205_gb_AY054683.1_
172	251119_at	At3g63510	-2.2567	0.0061926	---	putative protein nifR3 protein, Azospirillum brasilense, PIR:I39492;supported by full-length cDNA: Ceres:114107.
173	262470_at	At1g50180	-2.31161	0.00968438	---	disease resistance protein, putative similar to disease resistance protein RPP8 GB:AAC83165 GI:3928862 from [Arabidopsis thaliana]
174	248456_at	At5g51380	-2.33052	0.00429284	---	putative protein similar to unknown protein (emb|CAB82288.1)
175	248240_at	At5g53950	-2.35546	0.00901671	CUC2	CUC2 (dbj|BAA19529.1)
176	266805_at	At2g30010	-2.36629	0.00824838	---	hypothetical protein ;supported by full-length cDNA: Ceres:38891.
177	266503_at	At2g47780	-2.36928	0.00559474	---	unknown protein
178	246553_at	At5g15440	-2.37696	0.000156965	EDL1	putative protein hypothetical protein T20O10.160 - Arabidopsis thaliana, EMBL:AL163816
179	247816_at	At5g58260	-2.41537	0.00562694	---	similar to unknown protein (pir||S75584) ;supported by full-length cDNA: Ceres:3488.
180	248781_at	At5g47870	-2.42647	3.3976e-05	---	putative protein similar to unknown protein (gb|AAF26028.1); supported by full-length cDNA: Ceres: 38345.
181	254588_at	At4g18840	-2.43918	0.000626071	---	putative protein hypothetical proteins - Arabidopsis thaliana
182	248658_at	At5g48600	-2.45626	0.00407733	ATSMC3	chromosome condensation protein
183	246587_at	At5g14830	-2.48028	0.00572908	---	putative protein predicted proteins, Arabidopsis thaliana
184	253168_at	At4g35070	-2.48428	0.00411245	---	putative protein various predicted proteins, Arabidopsis thaliana
185	262510_at	At1g11270	-2.54386	0.00343894	---	hypothetical protein similar to hypothetical protein GB:AAC27404 GI:3337359 from [Arabidopsis thaliana]
186	263119_at	At1g03110	-2.55696	0.0021555	---	hypothetical protein predicted by genefinder, contains 2 PF|00400 WD40, G-beta repeats; supported by cDNA: gi_13877930_gb_AF370228.1_AF370228
187	252410_at	At3g47450	-2.56926	0.00591878	NOA1	putative protein br-1 protein (NITRIC OXIDE SYNTHASE) - Helix pomatia,PID:e234055
188	262719_at	At1g43590	-2.57583	0.00150443	---	hypothetical protein predicted by genscan+
189	246449_at	At5g16810	-2.57923	1.94505e-05	---	hypothetical protein
190	258035_at	At3g21180	-2.6033	0.00510232	ACA9	putative Ca2+-transporting ATPase similar to many predicted ATPases
191	247657_at	At5g59845	-2.61515	0.00347129	---	Expressed protein ; supported by full-length cDNA: Ceres: 11699.
192	245927_at	At5g24750	-2.66411	0.00345827	---	sterol glucosyltransferase - like protein sterol glucosyltransferase (ugt52), Dictyostelium discoideum, EMBL:AF098916
193	255130_at	At4g08240	-2.71993	0.000978581	---	hypothetical protein ; supported by full-length cDNA: Ceres: 94438.
194	254177_at	At4g23860	-2.74106	0.00273247	---	putative protein gene T22C1.1, Caenorhabditis elegans, Z75550
195	263037_at	At1g23230	-2.75306	0.00259076	---	conserved hypothetical protein
196	257760_s_at	At3g23085	-2.78671	0.00912392	---	putative AC-like transposase similar to ORF2 GB:CAA25636 [Zea mays] (EMBO J. 8 (11), 3177-3185 (1989))
197	248378_at	At5g51840	-2.82296	0.000326056	---	unknown protein ;supported by full-length cDNA: Ceres:36309.
198	262700_at	At1g76020	-2.8277	0.00843607	---	unknown protein
199	246132_at	At5g20850	-2.83134	0.00744628	ATRAD51	Rad51-like protein ; supported by cDNA: gi_1706946_gb_U43528.1_ATU43528
200	246998_at	At5g67370	-2.83307	0.00969048	---	putative protein similar to unknown protein (gb|AAC18972.1); supported by cDNA: gi_15293188_gb_AY051028.1_
201	246580_at	At1g31770	-2.85386	0.00115663	---	ABC transporter, putative contains Pfam profile: PF00005: ABC transporter;supported by full-length cDNA: Ceres:95290.
202	251350_at	At3g61040	-2.86462	0.00217015	CYP76C7	cytochrome P450 monooxygenase-like protein cytochrome P450 monooxygenase - Arabidopsis thaliana, EMBL:D78600
203	253106_at	At4g35870	-2.8689	0.00670859	---	putative protein predicted proteins, Arabidopsis thaliana
204	265335_at	At2g18245	-2.89635	0.00491995	---	Expressed protein ; supported by full-length cDNA: Ceres: 108694.
205	251161_at	At3g63290	-2.95571	0.00214384	---	putative protein hypothetical protein Sb26 - Picea mariana, EMBL:AF051220
206	265015_at	At1g24640	-3.0187	0.0010951	---	putative Ta11-1 reverse transcriptase similar to GB:S65812
207	250815_s_at	At5g05060	-3.03807	5.58411e-07	---	putative protein similar to unknown protein (pir||T00890); supported by cDNA: gi_14334521_gb_AY034952.1_
208	258707_at	At3g09480	-3.03858	0.0016722	---	putative histone H2B similar to histone H2B-3 GB:CAA12231 from [Lycopersicon esculentum]
209	250856_at	At5g04810	-3.04133	0.000508377	---	putative protein salt-inducible protein, membrane-associated, common tobacco, PIR:T02047; supported by cDNA: gi_15810430_gb_AY056254.1_
210	263536_at	At2g25000	-3.06643	0.00216442	WRKY60	putative WRKY-type DNA binding protein ;supported by full-length cDNA: Ceres:30071.
211	247218_at	At5g65010	-3.07794	0.00297906	ASN2	asparagine synthetase (gb|AAC72837.1) ; supported by cDNA: gi_3859535_gb_AF095453.1_AF095453
212	260740_at	At1g15020	-3.07874	0.00159325	ATQSOX1	thioredoxin, putative contains Pfam profile: PF00085 Thioredoxin
213	255588_at	At4g01570	-3.17912	0.00341712	---	hypothetical protein
214	257497_at	At1g51430	-3.19009	8.43218e-05	---	hypothetical protein predicted by genemark.hmm
215	246458_at	At5g16860	-3.2356	0.00310997	---	putative protein various predicted proteins, Arabidopsis thaliana
216	253724_at	At4g29285	-3.27183	0.000569894	LCR24	Expressed protein ; supported by full-length cDNA: Ceres: 1171.
217	257036_at	At3g19120	-3.38296	3.64357e-06	---	hypothetical protein predicted by genemark.hmm;supported by full-length cDNA: Ceres:158673.
218	255481_at	At4g02460	-3.50528	0.000491977	PMS1	T14P8.6 ; supported by cDNA: gi_15617224_gb_AY047228.1_
219	266091_at	At2g37920	-3.59178	0.000124979	emb1513	hypothetical protein predicted by genscan;supported by full-length cDNA: Ceres:10987.
220	266841_at	At2g26150	-6.83011	8.54806e-09	ATHSFA2	putative heat shock transcription factor
