# Supplementary material for: HSFA2 Functions in the Physiological Adaptation of Undifferentiated Plant Cells to Spaceflight
Source: Int J Mol Sci. 2019 Jan 17;20(2):390. doi: 10.3390/ijms20020390 (PMC6359015; doi:10.3390/ijms20020390)
Supplement: Supplementary file 1 [file ijms-20-00390-s001.zip › ijms-402100-supplementary-XML/File S5 Gene lists Figure 4.xlsx]

## Sheet: Sheet1
	ProbeID	lgFC FWt : GWt	pValue FWt : GWt	lgFC FHsf : GHsf	pValue FHsf : GHsf	lgFC GHsf : GWt	pValue GHsf : GWt	lgFC FHsf : FWt	pValue FHsf : FWt	TranscriptID	Description
	Figure 4a Shared in physiological adaptation
1	264042_at	1.06832	0.000445159	1.02715	0.00529617	0.410489	0.176993	0.369326	0.222452	At2g03760	putative steroid sulfotransferase ; supported by cDNA: gi_599639_emb_Z46823.1_ATTS4391
2	258943_at	1.99642	0.00817944	-2.50592	0.00980352	2.7836	0.00204368	-1.71875	0.0405514	At3g10400	hypothetical protein predicted by genefinder, Pfam HMM hit: RNA recognition motif. (aka RRM, RBD, or RNP domain), zinc finger: CCHC class
3	255383_at	2.40338	9.63287e-05	-2.51352	0.000817755	3.73581	2.34578e-06	-1.18109	0.0515039	At4g03570	hypothetical protein
4	255481_at	2.24256	0.00602505	-2.91759	0.0057094	1.65486	0.0635207	-3.50528	0.000491977	At4g02460	T14P8.6 ; supported by cDNA: gi_15617224_gb_AY047228.1_
	Figure 4b Shared in ground and spaceflight adapted states
1	250815_s_at	-0.72044	0.0610428	-2.42973	4.66101e-05	-1.32877	0.00484334	-3.03807	5.58411e-07	At5g05060	putative protein similar to unknown protein (pir||T00890); supported by cDNA: gi_14334521_gb_AY034952.1_
2	259812_at	-1.62661	0.0168369	-0.926986	0.262784	2.09353	0.00873499	2.79315	0.000945316	At1g49840	unknown protein
3	252204_at	-0.879734	0.128222	-0.57019	0.434828	2.02855	0.00486919	2.33809	0.00160584	At3g50340	putative protein predicted protein, Arabidopsis thaliana
4	261240_at	0.924515	0.0381849	0.57497	0.297413	1.77202	0.00148736	1.42248	0.00781935	At1g32940	subtilisin-like serine protease contains similarity to subtilase; SP1 GI:9957714 from [Oryza sativa]
5	266270_at	-0.530379	0.10129	-0.433283	0.289826	1.71372	0.000110763	1.81081	5.94522e-05	At2g29470	putative glutathione S-transferase ; supported by cDNA: gi_11096003_gb_AF288185.1_AF288185
6	254998_at	0.37805	0.282198	0.499536	0.271371	1.60653	0.000614673	1.72801	0.000301008	At4g09760	choline kinase GmCK2p -like protein choline kinase GmCK2p -Glycine max,PID:g1438881;supported by full-length cDNA: Ceres:126037., Ceres:7395.
7	259937_s_at	0.460937	0.14266	0.173876	0.66033	1.50886	0.000336289	1.2218	0.00226777	At1g71330	putative ABC transporter contains Pfam profile: PF00005 ABC transporter
8	256252_at	0.0191028	0.952395	-0.305329	0.46295	1.44974	0.000766526	1.12531	0.00591925	At3g11340	glucosyl transferase, putative similar to zeatin O-xylosyltransferase SP:P56725 [Phaseolus vulgaris (Kidney bean) (French bean)]
9	263134_at	-0.0218713	0.940734	-0.292285	0.444958	1.4029	0.000471745	1.13249	0.00304696	At1g78570	dTDP-glucose 4,6-dehydratase, putative similar to dTDP-glucose 4,6-dehydratase GI:5921157 from [Streptomyces avermitilis]; supported by cDNA: gi_14596090_gb_AY042833.1_
10	266290_at	-0.049872	0.834602	0.0306788	0.920712	1.39166	5.54707e-05	1.47221	2.84571e-05	At2g29490	putative glutathione S-transferase ;supported by full-length cDNA: Ceres:38727.
11	253994_at	0.228687	0.438298	-0.0215709	0.954489	1.37048	0.000564273	1.12022	0.00319418	At4g26080	protein phosphatase ABI1 ; supported by cDNA: gi_14334799_gb_AY035073.1_
12	263481_at	-0.256701	0.465022	-0.160837	0.721495	1.29956	0.00391821	1.39542	0.00225583	At2g04025	predicted protein
13	262518_at	0.289823	0.207892	0.487088	0.1058	1.20795	0.000142646	1.40522	2.49715e-05	At1g17170	putative glutathione transferase One of three repeated putative glutathione transferases. 72% identical to glutathione transferase [Arabidopsis thaliana] (gi|4006934)
14	259743_at	0.0828747	0.796786	0.651913	0.127656	1.13179	0.00588633	1.70083	0.000164097	At1g71140	hypothetical protein predicted by genefinder
15	260549_at	0.210456	0.501567	0.307823	0.447175	1.08685	0.00623081	1.18422	0.00334333	At2g43535	Expressed protein ; supported by full-length cDNA: Ceres: 91704.
16	248134_at	0.432924	0.0554592	0.83991	0.00626825	1.08317	0.000278113	1.49016	6.66022e-06	At5g54860	putative protein contains similarity to integral membrane protein
17	260896_at	0.0324976	0.893668	0.662088	0.0453545	1.04651	0.00121296	1.6761	6.95986e-06	At1g29310	flower pigmentation protein ATAN11 similar to transport protein sec61 alpha subunit GB:X77805 GI:495262 from [Pyrenomonas salina];supported by full-length cDNA: Ceres:36037.
18	266995_at	0.367805	0.164618	0.509897	0.137059	1.03626	0.0021828	1.17836	0.000713493	At2g34500	putative cytochrome P450
19	252662_at	0.206467	0.315368	0.252977	0.340023	1.01651	0.000289978	1.06302	0.000182209	At3g44340	putative protein Sec24A protein, Homo sapiens, EMBL:HSA131244; supported by cDNA: gi_11229585_emb_AJ251579.1_ATH251579
20	246000_at	0.434493	0.117863	0.146087	0.674799	-1.03714	0.00302037	-1.32554	0.000342817	At5g20820	putative protein predicted proteins, Arabidopsis thaliana;supported by full-length cDNA: Ceres:19897.
21	248338_at	-0.389244	0.31393	-0.75187	0.137967	-1.26984	0.00856543	-1.63247	0.0012784	At5g52440	HCF106 (gb|AAD32652.1) ; supported by cDNA: gi_4894913_gb_AF139188.1_AF139188
22	257670_at	0.299457	0.476502	0.160869	0.765807	-1.40454	0.00803943	-1.54313	0.00417263	At3g20340	unknown protein
23	257772_at	0.108709	0.651423	-0.579241	0.0730789	-1.41121	5.01662e-05	-2.09916	2.44801e-07	At3g23080	unknown protein C-term similar to phosphatidylcholine transfer protein GB:AAF08345 [Homo sapiens]; supported by cDNA: gi_15810256_gb_AY056167.1_
24	252032_at	-0.399236	0.301895	-0.243807	0.621581	-1.73491	0.00073879	-1.57948	0.00169171	At3g52150	putative protein RNA-binding protein 30 - Nicotiana plumbaginifolia,PIR2:S26203
25	262719_at	0.128078	0.834696	-0.25009	0.752454	-2.19767	0.00519548	-2.57583	0.00150443	At1g43590	hypothetical protein predicted by genscan+
26	247218_at	0.702958	0.382591	0.531381	0.606853	-2.90637	0.00458266	-3.07794	0.00297906	At5g65010	asparagine synthetase (gb|AAC72837.1) ; supported by cDNA: gi_3859535_gb_AF095453.1_AF095453
27	259596_at	0.287886	0.599328	1.17635	0.106768	-2.96142	0.00012513	-2.07295	0.00339165	At1g28130	auxin-regulated GH3 protein, putative similar to auxin-regulated GH3 protein GI:18590 from (Glycine max); supported by cDNA: gi_15450364_gb_AY052283.1_
28	266841_at	0.475881	0.453662	0.924612	0.263718	-7.27884	2.99154e-09	-6.83011	8.54806e-09	At2g26150	putative heat shock transcription factor
	Figure 4c Required
1	246816_at	3.22922	9.56258e-06	-0.105723	0.882546	2.5442	0.000677744	-0.790738	0.225385	At5g27230	putative protein
2	257064_at	3.10617	0.000759117	-0.237838	0.815911	3.72672	0.000529282	0.382706	0.675822	At3g18260	hypothetical protein predicted by genemark.hmm;supported by full-length cDNA: Ceres:33183.
3	263219_at	2.54757	0.00131762	-0.776086	0.388082	2.67912	0.00284552	-0.644533	0.422287	At1g30600	putative serine proteinase Strong similarity to gb|U80583 proteinase TMP from Lycopersicon esculentum and is a member of the PF|00082 subtilase family
4	261452_s_at	2.53485	0.00138351	-0.224455	0.801288	3.29504	0.000467374	0.535737	0.503948	At1g21020	hypothetical protein predicted by genemark.hmm
5	262102_at	2.45252	0.00735031	-1.27391	0.243501	2.95221	0.00552534	-0.774211	0.423733	At1g02980	hypothetical protein contains similarity to cullin-4A GI:3599676 from [Homo sapiens]
6	267392_at	1.37377	0.00397871	-0.0210138	0.969578	1.74118	0.00191703	0.346397	0.484896	At2g44490	putative beta-glucosidase
7	259757_at	1.22012	0.0038449	0.412258	0.401684	1.97475	0.00018369	1.16689	0.013526	At1g77510	putative thioredoxin similar to protein disulfide isomerase precursor GB:P29828 [Medicago sativa]; Pfam HMM hit: Thioredoxins
8	246251_at	-1.10268	0.00738581	1.0369	0.0419922	-1.85044	0.000327976	0.289133	0.50561	At4g37220	cold acclimation protein homolog
9	262135_at	-1.18369	0.00800337	0.400288	0.448832	-1.46701	0.00492042	0.116968	0.803297	At1g78080	AP2 domain containing protein, putative similar to AP2 domain containing protein GI:2281633 from [Arabidopsis thaliana]; supported by cDNA: gi_13877778_gb_AF370152.1_AF370152
10	267359_at	-1.33204	0.00201314	1.28313	0.015357	-1.67044	0.000991562	0.944726	0.0411727	At2g40020	hypothetical protein predicted by genefinder;supported by full-length cDNA: Ceres:32440.
	Figure 4d Corrected
1	252658_at	1.11527	0.194646	-3.80567	0.00205095	3.37905	0.00217711	-1.5419	0.123836	At3g44800	hypothetical protein
2	248343_at	1.75487	0.0806744	-3.83919	0.00545938	3.22131	0.0084212	-2.37275	0.0436198	At5g52260	putative protein contains similarity to myb-related transcription factor
3	266627_at	1.99058	0.0326101	-3.22577	0.00924213	2.94294	0.00812821	-2.27341	0.034343	At2g35340	putative pre-mRNA splicing factor RNA helicase
4	266736_at	0.872941	0.331673	-4.06715	0.00185743	2.9152	0.00938713	-2.02489	0.0595555	At2g46960	putative cytochrome P450 ; supported by cDNA: gi_13605860_gb_AF367329.1_AF367329
5	250110_at	-0.642255	0.0455057	-1.71535	0.000274064	1.02903	0.00778298	-0.0440614	0.900341	At5g15350	putative protein many predicted proteins, Arabidopsis thaliana; supported by cDNA: gi_15983504_gb_AF424627.1_AF424627
6	265721_at	-0.064483	0.81717	1.11995	0.00508233	-1.03472	0.00401462	0.149715	0.642737	At2g40090	putative ABC1 protein identical to EGAD|110384|118464supported by full-length cDNA: Ceres:141861.
7	260837_at	-0.15459	0.527542	1.08721	0.00227636	-1.1115	0.000713621	0.1303	0.643888	At1g43670	fructose 1,6-bisphosphatase, putative similar to cytosolic fructose-1,6-bisphosphatase GB:AAD28755 GI:4741918 from [Musa acuminata]
8	260272_at	-0.191919	0.24711	1.08178	4.47535e-05	-1.13202	6.31013e-06	0.141685	0.454721	At1g80570	F-box protein family, AtFBL14 contains similarity to F-box protein FBL2 GI:6063090 from [Homo sapiens]
9	263275_at	-0.104283	0.713857	1.22144	0.00305802	-1.13881	0.00220123	0.186908	0.57019	At2g14170	putative methylmalonate semi-aldehyde dehydrogenase
10	253279_at	-0.0659565	0.805716	1.12831	0.00360335	-1.14843	0.0012617	0.0458419	0.882248	At4g34030	putative protein B subunit of propionyl-CoA carboxylase, Mycobacterium tuberculosis, PATCHX:E290075; supported by cDNA: gi_14423377_gb_AF386926.1_AF386926
11	258527_at	-0.272679	0.23724	1.15482	0.000723319	-1.20451	0.000155236	0.222986	0.398362	At3g06850	branched chain alpha-keto acid dehydrogenase E2 subunit identical to GB:AAF35280 from [Arabidopsis thaliana] (J. Biol. Chem. 275 (2000) (8), 6007-6013);supported by full-length cDNA: Ceres:25128.
12	256854_at	-0.393191	0.135108	1.18946	0.00161929	-1.2591	0.000342263	0.323549	0.280186	At3g15180	hypothetical protein predicted by genemark.hmm;supported by full-length cDNA: Ceres:39566.
13	250247_at	0.0284628	0.93366	1.63884	0.00125831	-1.28124	0.00374246	0.329137	0.40862	At5g13720	unknown protein
14	252976_s_at	-0.0587661	0.867741	1.43457	0.00466153	-1.30443	0.00413275	0.188908	0.643737	At4g38550	Phospholipase like protein Arabidopsis thaliana pEARLI 4 mRNA, PID:g871782
15	255485_at	-0.128186	0.499717	1.22626	5.77961e-05	-1.3484	4.37004e-06	0.0060483	0.977867	At4g02550	predicted protein of unknown function similar to A. thaliana protein T10M13.21, GenBank accession number AF001308
16	262059_at	-0.30757	0.344629	1.46806	0.00190886	-1.35038	0.00150902	0.425244	0.260147	At1g80030	DnaJ protein, putative similar to DnaJ homolog GI:9294487 from [Arabidopsis thaliana]; supported by cDNA: gi_14326567_gb_AF385738.1_AF385738
17	250423_s_at	0.374594	0.32375	1.73457	0.00169983	-1.39783	0.00388083	-0.0378541	0.930313	At5g10610	cytochrome P450 - like protein cytochrome P450, Helianthus tuberosus, EMBL:HTCYP81L
18	262225_at	0.0145021	0.956943	1.08458	0.00490605	-1.42553	0.000158264	-0.355452	0.259641	At1g53840	pectinesterase, putative similar to pectinesterase GI:732912 from [Phaseolus vulgaris];supported by full-length cDNA: Ceres:41374.
19	264741_at	0.602605	0.0146768	1.23349	0.000412102	-1.42709	2.39618e-05	-0.796206	0.00624523	At1g62290	aspartic protease, putative similar to aspartic protease GI:1326164 from [Brassica napus]
20	248312_at	-0.486936	0.0690719	1.24925	0.00109235	-1.45945	7.32213e-05	0.276742	0.355393	At5g52580	unknown protein
21	249942_at	-0.214532	0.467957	1.62972	0.000316457	-1.49352	0.000246936	0.350728	0.307382	At5g22300	Nitrilase 4 (sp|P46011) ; supported by full-length cDNA: Ceres: 6220.
22	251637_at	-0.0680893	0.843146	1.42449	0.00407761	-1.55489	0.000782284	-0.0623103	0.875366	At3g57570	hypothetical protein
23	253161_at	-0.339097	0.457252	1.75119	0.00664289	-1.5769	0.00634362	0.513383	0.332168	At4g35770	senescence-associated protein sen1 identical to senescence-associated protein GI:1046270 from [Arabidopsis thaliana] ;supported by full-length cDNA: Ceres:13699.
24	266202_at	0.470546	0.299092	2.04634	0.0018542	-1.61097	0.00496829	-0.0351772	0.945647	At2g02400	putative cinnamoyl-CoA reductase
25	246410_at	-0.54486	0.141683	1.71567	0.0013369	-1.64082	0.000733798	0.619712	0.147429	At1g57760	hypothetical protein predicted by genemark.hmm
26	264905_at	-0.230613	0.573219	1.8512	0.00198998	-1.65349	0.00201256	0.428324	0.367966	At2g17430	putative Mlo protein
27	247352_at	-0.010762	0.963737	1.09607	0.00169071	-1.67618	4.89577e-06	-0.569351	0.0478865	At5g63650	serine/threonine-protein kinase ;supported by full-length cDNA: Ceres:39888.
28	248958_at	0.0919644	0.858532	1.91823	0.00860097	-1.68004	0.00984097	0.14623	0.806179	At5g45590	unknown protein ; supported by full-length cDNA: Ceres: 39782.
29	255087_at	-0.270627	0.460715	1.78462	0.00103825	-1.69302	0.000604405	0.362236	0.393632	At4g09330	putative protein proteins of this bac
30	266907_at	0.261589	0.631536	2.51083	0.00173344	-1.78828	0.00927148	0.460961	0.466008	At2g34550	Expressed protein ; supported by full-length cDNA: Ceres: 2187.
31	249321_at	0.00527495	0.99047	1.99319	0.00209028	-1.82877	0.00169295	0.159153	0.75526	At5g40920	disease resistance protein-like
32	264758_at	-0.440512	0.10375	1.02539	0.00603824	-1.83079	5.70452e-06	-0.364887	0.235497	At1g61340	late embryogenesis abundant protein, putative similar to late embryogenesis abundant protein GI:1350540 from [Picea glauca]
33	245645_at	1.01969	0.0701583	2.26399	0.003689	-1.84556	0.00713823	-0.601254	0.340043	At1g24764	F5A9.19 unknown protein; similar to ESTs dbj AV529799.1, dbj|AV524005.1
34	247846_at	-0.0123526	0.970356	1.81029	0.000383248	-1.86481	8.60036e-05	-0.0421729	0.912519	At5g58100	putative protein
35	257232_at	-0.464572	0.408268	2.35719	0.00346146	-1.89691	0.00735495	0.924845	0.160935	At3g16500	phytochrome-associated protein 1 (PAP1) nearly identical to phytochrome-associated protein 1 (PAP1) GB:AF088281 [Arabidopsis thaliana] (sequence discrepancy at (232-242 (this): 213-217 (GB:AF088281)));supported by full-length cDNA: Ceres:38146.
36	259982_at	-0.00813318	0.987118	1.87643	0.00851673	-1.92282	0.00325448	-0.0382539	0.947567	At1g76410	putative RING zinc finger protein contains Pfam profile: PF00097 Zinc finger, C3HC4 type (RING finger); supported by full-length cDNA: Ceres: 27464.
37	251310_at	-0.0501533	0.903823	1.58183	0.00731596	-1.95982	0.000518632	-0.327838	0.496461	At3g61150	homeobox protein Anthocyaninless2 ANL2 - Arabidopsis thaliana, EMBL:AF077335; supported by cDNA: gi_15292864_gb_AY050866.1_
38	247611_at	0.321221	0.580336	2.12505	0.0093376	-1.97567	0.00724861	-0.171835	0.797224	At5g60710	putative protein predicted proteins
39	245244_at	0.471017	0.230957	1.89712	0.00100678	-2.01131	0.000191973	-0.58521	0.198703	At1g44350	IAA-amino acid hydrolase, putative similar to IAA-amino acid hydrolase GI:3421384 from [Arabidopsis thaliana]
40	262459_at	-0.101317	0.839576	2.22627	0.00234159	-2.02256	0.00206337	0.305027	0.598755	At1g50400	hypothetical protein similar to hypothetical protein GB:AAD50049 GI:5734784 from [Arabidopsis thaliana]
41	260741_at	-0.115281	0.849492	2.47228	0.00462093	-2.04388	0.00796468	0.543683	0.441605	At1g15045	hypothetical protein contains Pfam profile: PF00117 Glutamine amidotransferase class-I
42	255068_at	-0.128179	0.782845	1.77605	0.00717797	-2.04645	0.000991096	-0.142223	0.791118	At4g08920	Arabidopsis thaliana flavin-type blue-light photoreceptor (SW:Q43125) (Pfam: PF00875, Score=765.2, E=2.6e-226, N=1) ; supported by cDNA: gi_13605524_gb_AF361588.1_AF361588
43	249629_at	0.31357	0.586082	2.33512	0.00462872	-2.04953	0.00529929	-0.0279821	0.966305	At5g37590	kinesin -like protein Krm protein, L.japonicus, EMBL:LJGLN1
44	257949_at	-0.229163	0.632473	1.95535	0.00444938	-2.07944	0.00110189	0.105075	0.84901	At3g21750	putative UDP-glucose glucosyltransferase similar to GB:Q40284 from [Manihot esculenta]
45	249359_at	-0.354662	0.506616	2.06888	0.00630506	-2.0977	0.0024883	0.325841	0.596452	At5g40470	putative protein unnamed ORF, Homo sapiens, EMBL:AK001438; supported by cDNA: gi_16612313_gb_AF439848.1_AF439848
46	249862_at	-0.299466	0.639799	2.47042	0.00658631	-2.09948	0.00923523	0.670402	0.367946	At5g22920	PGPD14 protein ;supported by full-length cDNA: Ceres:41666.
47	266028_at	-0.365773	0.433681	1.8693	0.00494847	-2.13364	0.000661244	0.101434	0.849748	At2g06000	hypothetical protein predicted by genscan
48	251356_at	-0.232953	0.516267	1.46503	0.0043569	-2.14068	3.97646e-05	-0.442699	0.289787	At3g61060	putative protein hypothetical proteins - Arabidopsis thaliana; supported by cDNA: gi_14334587_gb_AY034967.1_
49	244936_at	-0.365586	0.485318	2.72819	0.000557752	-2.17571	0.00156757	0.918067	0.137869	ndhA	NADH dehydrogenase ND1
50	253178_at	-0.455813	0.502898	2.6017	0.00688643	-2.29953	0.00745915	0.757987	0.337608	At4g35170	putative protein predicted protein, Arabidopsis thaliana
51	252851_at	0.402673	0.437274	2.05525	0.00528488	-2.33376	0.000756163	-0.68118	0.25927	At4g40080	putative protein CLATHRIN COAT ASSEMBLY PROTEIN AP180 - Mus musculus, SWISSPROT:Q61548;supported by full-length cDNA: Ceres:8970.
52	262394_at	0.157313	0.785199	2.55435	0.00243104	-2.48097	0.00121992	-0.083927	0.899715	At1g49510	unknown protein
53	253949_at	-0.285596	0.532776	2.19619	0.00119648	-2.49296	0.000113432	-0.011169	0.98306	At4g26780	grpE like protein ;supported by full-length cDNA: Ceres:35284.
54	247083_at	-0.439365	0.400066	2.16063	0.00383221	-2.51269	0.000394558	0.0873036	0.883837	At5g66290	unknown protein
55	250151_at	0.194134	0.746255	2.37835	0.00553836	-2.5996	0.00113293	-0.415384	0.550081	At5g14570	high affinity nitrate transporter - like protein high affinity nitrate transporter, Oryza sativa, EMBL:AB008519; supported by cDNA: gi_14334783_gb_AY035065.1_
56	252701_at	-0.313332	0.616693	2.68831	0.00302433	-2.73005	0.00105188	0.271597	0.706712	At3g43700	hypothetical protein SPOP protein, Homo sapiens, EMBL:HSJ000644
57	265179_at	0.318628	0.595045	3.17485	0.000486009	-2.74023	0.0006822	0.115988	0.866486	At1g23650	unknown protein predicted by genemark.hmm
58	253331_at	-0.222526	0.741277	3.5509	0.000522577	-3.01744	0.000844418	0.755985	0.336483	At4g33490	nucellin -like protein nucellin - Hordeum vulgare,PIR:G2290202;supported by full-length cDNA: Ceres:24738.
59	262223_at	0.148414	0.780086	3.14882	0.000159397	-3.09454	5.57235e-05	-0.0941295	0.87803	At1g74680	hypothetical protein predicted by genemark.hmm; supported by cDNA: gi_16209708_gb_AY057616.1_
60	259795_at	-0.495716	0.454292	3.03751	0.00172792	-3.2118	0.000373779	0.321421	0.672828	At1g64290	hypothetical protein predicted by genemark.hmm
61	263974_at	-1.09139	0.149067	2.72018	0.00896923	-3.37444	0.000687671	0.437135	0.608276	At2g42720	hypothetical protein predicted by grail
62	252429_at	0.0443863	0.932487	3.2914	8.44649e-05	-3.45293	1.24708e-05	-0.205921	0.73394	At3g47500	H-protein promoter binding factor-2a ;supported by full-length cDNA: Ceres:113639.
63	263867_at	-0.28492	0.567215	3.08579	9.39793e-05	-3.45304	6.11422e-06	-0.0823372	0.885687	At2g36830	putative aquaporin (tonoplast intrinsic protein gamma) ;supported by full-length cDNA: Ceres:36633.
64	245097_at	-0.448542	0.350126	2.87812	0.000125154	-3.74043	1.12237e-06	-0.413766	0.453576	At2g40935	Expressed protein ; supported by full-length cDNA: Ceres: 1297.
65	256740_at	-1.06784	0.0899357	2.83865	0.00154258	-3.89526	1.72445e-05	0.0112328	0.987201	At3g29330	hypothetical protein predicted by genemark.hmm
66	263200_at	-0.606139	0.285475	3.87375	2.68526e-05	-4.51177	8.00105e-07	-0.0318787	0.96062	At1g05600	hypothetical protein predicted by genscan
	Figure 4e HsfA2-dependent; WT genotypic adaptation
1	261234_x_at	-2.41605	0.00909011	0.00510293	0.996271	0.929789	0.346656	3.35094	0.0024327	At1g32830	hypothetical protein predicted by genemark.hmm
2	260132_s_at	-2.03706	0.00808988	0.0381364	0.966362	0.638106	0.433814	2.7133	0.00290534	At1g66640	hypothetical protein
3	264136_at	-2.35671	0.000496906	-0.810398	0.281118	0.651076	0.331597	2.19739	0.00316866	At1g78980	leucine-rich repeat transmembrane protein kinase, putative similar to leucine-rich repeat transmembrane protein kinase 2 GI:3360291 from [Zea mays]
4	266440_at	-1.33942	0.00505921	0.263001	0.636703	-0.0416644	0.933144	1.56075	0.00473945	At2g43240	unknown protein
5	263911_at	-1.84934	0.00631618	0.971763	0.228178	-0.647013	0.365716	2.17409	0.00557586	At2g36560	hypothetical protein predicted by genefinder
6	249968_at	-2.64762	0.0037997	0.987295	0.35489	-0.902009	0.344891	2.73291	0.00833048	At5g19070	putative protein predicted proteins, Arabidopsis thaliana
7	255175_at	1.92667	0.00391764	-1.94666	0.0189464	1.90954	0.0110685	-1.96379	0.00928133	At4g07960	putative glucosyltransferase ;supported by full-length cDNA: Ceres:3126.
	Figure 4f Compensated; HSFA2 KO genotypic adaptation
1	262517_at	0.59986	0.0704034	1.67339	0.000529065	0.813078	0.0363795	1.8866	4.45198e-05	At1g17180	putative glutathione transferase Second of three repeated putative glutathione transferases. 72% identical to glutathione transferase [Arabidopsis thaliana] (gi|4006934). Location of ests 191A10T7 (gb|R90188) and 171N13T7 (gb|R65532)
2	258331_at	0.337408	0.416711	1.71535	0.00391586	0.309557	0.517437	1.68749	0.00185186	At3g15980	putative coatomer complex subunit similar to subunit of coatomer complex GB:X70476 from [Homo sapiens]
3	267605_at	0.423088	0.0889743	1.02085	0.003284	0.90469	0.00352284	1.50245	2.31022e-05	At2g32920	putative protein disulfide isomerase ; supported by cDNA: gi_15810003_gb_AY054270.1_
4	260843_at	0.420697	0.238656	1.29263	0.00910494	0.595938	0.151864	1.46787	0.00154379	At1g29060	unknown protein similar to hypothetical protein GB:CAB10239 GI:2244816 from [Arabidopsis thaliana]; supported by full-length cDNA: Ceres: 4905.
5	263930_at	0.494005	0.0735943	1.00065	0.00773974	0.717557	0.0277012	1.22421	0.000633919	At2g36300	hypothetical protein predicted by genscan;supported by full-length cDNA: Ceres:114613.
6	247954_at	-0.0882933	0.769185	1.4334	0.00131466	-0.432402	0.221742	1.08929	0.00478427	At5g56870	beta-galactosidase (emb|CAB64740.1) ; supported by cDNA: gi_15451017_gb_AY054589.1_
7	261806_at	-0.264425	0.28943	-1.03759	0.00355667	-0.298046	0.300765	-1.07121	0.00109681	At1g30510	ferrodoxin NADP oxidoreductase, putative similar to ferrodoxin NADP oxidoreductase GB:X99419 GI:1480346 from [Pisum sativum]supported by full-length cDNA: Ceres:40436.
8	266099_at	-0.543581	0.0547201	-1.07914	0.00521357	-0.552022	0.0877999	-1.08758	0.00209827	At2g38040	putative alpha-carboxyltransferase ; supported by cDNA: gi_6851090_gb_AF056969.1_AF056969
9	250424_at	0.0335771	0.89354	-1.28682	0.00068174	0.185449	0.524193	-1.13495	0.000776432	At5g10550	bromodomain protein - like bromodomain protein (BRDT), Homo sapiens, EMBL:AF019085
10	256358_at	-0.238204	0.54101	-1.61093	0.00398838	-0.0468399	0.916702	-1.41957	0.00445015	At1g66470	unknown protein
11	256805_at	0.0606863	0.870971	-1.39125	0.00851864	-0.00179389	0.996681	-1.45373	0.00279879	At3g20930	unknown protein contains similarity to plastid protein GB:AAB80660 from [Arabidopsis thaliana], contains Pfam profile: PF00076 RNA recognition motif;supported by full-length cDNA: Ceres:112006.
12	247108_at	-0.210491	0.505279	-1.56212	0.000907899	-0.322252	0.37913	-1.67388	0.000151634	At5g66160	ReMembR-H2 protein JR700 (gb|AAF32325.1) ; supported by cDNA: gi_14334831_gb_AY035089.1_
13	253063_at	-0.38651	0.406444	-2.18577	0.00139389	0.0967801	0.855926	-1.70248	0.00420053	At4g37640	plasma membrane-type calcium ATPase (ACA2) ; supported by cDNA: gi_3335059_gb_AF025842.1_AF025842
14	250975_at	-0.262054	0.580621	-1.84518	0.00620266	-0.12498	0.818916	-1.70811	0.00486917	At5g03050	putative protein
15	255529_at	-0.0297014	0.953668	-2.81272	0.000346012	1.05584	0.0853205	-1.72717	0.00776797	At4g02120	CTP synthase - like protein
16	267356_at	-0.285002	0.429615	-1.51531	0.00345902	-0.514234	0.222344	-1.74454	0.000381024	At2g39930	putative isoamylase
17	253083_at	0.54397	0.106447	-1.29376	0.00550554	0.0271706	0.9424	-1.81056	9.51352e-05	At4g36250	aldehyde dehydrogenase like protein aldehyde dehydrogenase (NAD+) (EC 1.2.1.3) 4, microsomal, rat, PIR2:A41028
18	248534_at	0.342052	0.545736	-2.87898	0.000708005	1.36293	0.0467722	-1.8581	0.0091049	At5g50030	putative protein contains similarity to pollen-specific protein Bnm1
19	252169_at	-0.224957	0.65174	-2.56556	0.000644235	0.396197	0.492693	-1.9444	0.00269203	At3g50520	putative protein several bacterial phosphoglycerate mutases; supported by cDNA: gi_14334855_gb_AY035101.1_
20	266215_at	0.232035	0.673248	-2.42284	0.0025041	0.675759	0.293348	-1.97911	0.00497029	At2g06850	putative endoxyloglucan glycosyltransferase identical to GB:D16454;supported by full-length cDNA: Ceres:15276.
21	249365_at	-0.102782	0.844481	-2.5209	0.00121262	0.389575	0.52165	-2.02854	0.00290603	At5g40600	putative protein predicted protein, Arabidopsis thaliana
22	256286_at	0.0628854	0.908735	-2.65056	0.00117169	0.681741	0.288793	-2.0317	0.00407962	At3g12180	unknown protein
23	262222_at	0.423286	0.447624	-2.12558	0.0069379	0.475643	0.459738	-2.07322	0.00374263	At1g74700	unknown protein
24	261189_at	-0.113967	0.811709	-2.18107	0.00191308	-0.0420664	0.93926	-2.10917	0.000976462	At1g33040	hypothetical protein contains similarity to nascent polypeptide associated complex alpha chain GI:6752882 from [Pinus taeda];supported by full-length cDNA: Ceres:105071.
25	260524_at	0.3456	0.506371	-1.88783	0.00969444	0.102252	0.864083	-2.13118	0.00176223	At2g47230	unknown protein
26	260700_at	-0.670342	0.168754	-2.5552	0.000434517	-0.251037	0.648186	-2.13589	0.000824803	At1g32260	hypothetical protein identical to hypothetical protein GB:AAF81322 GI:8920600 from (Arabidopsis thaliana)
27	247036_at	0.507647	0.258758	-2.71778	0.000107665	1.08665	0.0436546	-2.13878	0.000410303	At5g67130	putative protein contains similarity to MAP3K-like protein kinase;supported by full-length cDNA: Ceres:38897.
28	262180_at	-0.0970195	0.809219	-1.69154	0.0035923	-0.57081	0.227093	-2.16533	0.000133258	At1g78050	phosphoglycerate mutase, putative similar to phosphoglycerate mutase GI:8979237 from [Chlamydia muridarum]
29	255318_at	0.45721	0.433125	-2.4905	0.00304876	0.756226	0.265426	-2.19149	0.00345519	At4g04190	hypothetical protein
30	262470_at	0.298952	0.673476	-2.58333	0.00971129	0.570671	0.487767	-2.31161	0.00968438	At1g50180	disease resistance protein, putative similar to disease resistance protein RPP8 GB:AAC83165 GI:3928862 from [Arabidopsis thaliana]
31	246553_at	-0.219752	0.624476	-1.91244	0.00322121	-0.684273	0.195156	-2.37696	0.000156965	At5g15440	putative protein hypothetical protein T20O10.160 - Arabidopsis thaliana, EMBL:AL163816
32	248781_at	-0.0889147	0.823886	-1.8985	0.0013492	-0.616883	0.19072	-2.42647	3.3976e-05	At5g47870	putative protein similar to unknown protein (gb|AAF26028.1); supported by full-length cDNA: Ceres: 38345.
33	254588_at	0.1466	0.781006	-2.79559	0.000494019	0.503011	0.412366	-2.43918	0.000626071	At4g18840	putative protein hypothetical proteins - Arabidopsis thaliana
34	246587_at	0.061332	0.930381	-3.18234	0.00201529	0.763395	0.351713	-2.48028	0.00572908	At5g14830	putative protein predicted proteins, Arabidopsis thaliana
35	253168_at	-0.0675246	0.919899	-2.72089	0.00477941	0.169086	0.827452	-2.48428	0.00411245	At4g35070	putative protein various predicted proteins, Arabidopsis thaliana
36	262510_at	0.581648	0.390764	-2.67553	0.00538187	0.713324	0.362605	-2.54386	0.00343894	At1g11270	hypothetical protein similar to hypothetical protein GB:AAC27404 GI:3337359 from [Arabidopsis thaliana]
37	252410_at	-0.626749	0.395373	-2.75703	0.00781762	-0.438972	0.604057	-2.56926	0.00591878	At3g47450	putative protein br-1 protein (NITRIC OXIDE SYNTHASE) - Helix pomatia,PID:e234055
38	246449_at	-0.167788	0.679653	-2.37161	0.000184271	-0.375405	0.426424	-2.57923	1.94505e-05	At5g16810	hypothetical protein
39	258035_at	0.985803	0.183804	-2.65172	0.0095605	1.03422	0.225392	-2.6033	0.00510232	At3g21180	putative Ca2+-transporting ATPase similar to many predicted ATPases
40	247657_at	0.996285	0.15996	-2.73494	0.00565011	1.11608	0.172172	-2.61515	0.00347129	At5g59845	Expressed protein ; supported by full-length cDNA: Ceres: 11699.
41	245927_at	0.433087	0.540135	-2.68265	0.00729836	0.451628	0.579756	-2.66411	0.00345827	At5g24750	sterol glucosyltransferase - like protein sterol glucosyltransferase (ugt52), Dictyostelium discoideum, EMBL:AF098916
42	255130_at	0.623286	0.318393	-3.21527	0.000584814	1.11863	0.127512	-2.71993	0.000978581	At4g08240	hypothetical protein ; supported by full-length cDNA: Ceres: 94438.
43	263037_at	-0.37503	0.593718	-2.67718	0.0071836	-0.450914	0.578694	-2.75306	0.00259076	At1g23230	conserved hypothetical protein
44	248378_at	0.561073	0.331073	-2.53192	0.00238518	0.270026	0.682376	-2.82296	0.000326056	At5g51840	unknown protein ;supported by full-length cDNA: Ceres:36309.
45	246580_at	0.638803	0.338344	-2.74802	0.00388938	0.532965	0.486613	-2.85386	0.00115663	At1g31770	ABC transporter, putative contains Pfam profile: PF00005: ABC transporter;supported by full-length cDNA: Ceres:95290.
46	251350_at	1.48238	0.048245	-3.48724	0.0010521	2.105	0.0176427	-2.86462	0.00217015	At3g61040	cytochrome P450 monooxygenase-like protein cytochrome P450 monooxygenase - Arabidopsis thaliana, EMBL:D78600
47	251161_at	0.607964	0.411893	-3.05178	0.00398081	0.704027	0.410578	-2.95571	0.00214384	At3g63290	putative protein hypothetical protein Sb26 - Picea mariana, EMBL:AF051220
48	265015_at	0.964615	0.174256	-2.70067	0.00630034	0.64658	0.422999	-3.0187	0.0010951	At1g24640	putative Ta11-1 reverse transcriptase similar to GB:S65812
49	263536_at	0.79175	0.305928	-2.87107	0.00796175	0.596392	0.5009	-3.06643	0.00216442	At2g25000	putative WRKY-type DNA binding protein ;supported by full-length cDNA: Ceres:30071.
50	255588_at	0.859206	0.311777	-3.65955	0.00272727	1.33964	0.176541	-3.17912	0.00341712	At4g01570	hypothetical protein
51	257497_at	0.0223098	0.968648	-2.24728	0.00564193	-0.920503	0.170565	-3.19009	8.43218e-05	At1g51430	hypothetical protein predicted by genemark.hmm
52	253724_at	0.499635	0.478032	-3.65017	0.000581644	0.877984	0.28432	-3.27183	0.000569894	At4g29285	Expressed protein ; supported by full-length cDNA: Ceres: 1171.
53	257036_at	-0.32637	0.487671	-2.4886	0.00047779	-1.22073	0.0331299	-3.38296	3.64357e-06	At3g19120	hypothetical protein predicted by genemark.hmm;supported by full-length cDNA: Ceres:158673.
